# Supplementary material for: Constrained catecholamines gain β2AR selectivity through allosteric effects on pocket dynamics
Source: Nat Commun. 2023 Apr 14;14:2138. doi: 10.1038/s41467-023-37808-y (PMC10104803; doi:10.1038/s41467-023-37808-y)
Supplement: Supplementary file 4 — Source Data [file 41467_2023_37808_MOESM4_ESM.xlsx]

## Sheet: Fig. 1d
Figure 1d		Receptor binding data of compounds 1-8
compound
pKi	ß1AR													ß2AR
1	4.69897	4.69897	4.69897											4.69897	4.69897	4.69897
2	4.69897	4.69897	4.69897											4.69897	4.69897	4.69897
3	4.69897	4.69897	4.69897											4.69897	4.69897	4.69897
4	4.69897	4.69897	4.69897											4.69897	4.69897	4.69897
5	4.69897	4.69897	4.69897	4.69897										5.92082	6.11351	5.4318	5.85387
6	4.69897	4.69897	4.69897											5.5376	5.61979	5.42022
7	4.69897	4.69897	4.69897	4.69897	4.69897									6.63827	6.40894	6.31876	6.60206	6.37675	6.3279
8 (R,R)-c-ISO	5.65758	5.92082	6.25181	6.18046	5.37675	5.45593	5.65758	5.69897	5.74473	5.17393	5.40894	5.65758	5.35655	7.58503	7.82391	7.67778	7.79588	7.40894	7.58503	7.74473	7.60206	8.21467	7.49485	7.58503	7.40894	7.20761

## Sheet: Fig.1e
	[3H]DHAP Competitions with Cats and c-Cats on β2AR
	Log [Agonist], M	β2AR (WT) Epi						β2AR (WT) NorEpi						β2AR (WT) Iso						β2AR (WT) c-Epi						β2AR (WT) c-NorEpi						β2AR (WT) c-Iso
	-4							5.5			3.3	3.3														2.2
	-4.5							13.7		19.4	10.3	10.3														5		11.7	4.6	4.6
	-5							26.6	45.8	24.9	20.4	20.4														13.7		21.1	10.9	10.9
	-5.5	10.5	18.8	18.5				44.8	74.8	56.6	40.9	40.9								4	14.8	6	4	7.4	5.3	29.1	44	31.3	32.3	32.3
	-6	22.2	32.7	27.9				63.3	83.6	66.8	67.2	67.2		8.7	7.2	10.1				9.2	18.1	14.2	11.4	15	16.1	54.1	68.3	49.8	45.2	45.2		1.1	1.3	5.8
	-6.5	42.1	49.7	56.5				80.4	104.2	92.5	83.5	83.5		16.8	16.5	15				20.7	40.1	24.1	32.7	42.5	11.5	72.7	85.6	74.2	71.8	71.8		1.7	5	6.8
	-7	64	75.4	72.3				86.8	103.9	94.5	90.4	90.4		33.5	34.3	35.3				42.2	60.9	42.9	56.2	58.2	44.4	88.9	104.8	95.2	81.1	81.1		14.7	15.5	20.1
	-7.5	85		93.4					105	90.5				50.9	59.5	59				72.1	74.6	65.2	81.1	76.3	53.4		105.5	102.8	105.7	105.7		27.1	32.7	30.1
	-8	94.6	95.7	97.1					103.5					69.3	83.7	77.8				90.5	90.2	85.8	91.1	88.2	84.3		104.8					50.2	65.2	55.2
	-8.5	99		108.2										90.1	92.2	100.3				96.8	98.3	99.3	97.4	93.9	94		110.8					71.1	86.3	84
	-9													95.9	95.3	104.2																86.1	93.1	99.1
	-11	100	100	100				100	100	100	100	100		100	100	100				100	100	100	100	100	100	100	100	100	100	100		100	100	100
	[3H]DHAP Competitions with Cats and c-Cats on b1AR
	Log [Agonist], M	β1AR (WT) Epi						β1AR (WT) NorEpi						β1AR (WT) Iso						β1AR (WT) c-Epi						β1AR (WT) c-NorEpi						β1AR (WT) c-Iso
	-4																			4.3		4.4	18.6	3.1	15.9	13.8		26.8	12.3	12.3
	-4.5																			16.6		36.4	35.3	34.8	36.1	31.7		49.6	27.3	27.3
	-5	6.6	8.9	11.6				1.1	11.8	6.3					6.2					47.1	58.1	77.3	55.5	57.8	60.2	55.2	54.2	75.3	46.1	46.1		5.2	6.3	5.9
	-5.5	15.3		20.9				7		12										67		95.6	79.5	79.5	83	71.1		93.6	73	73		14.2		11.8
	-6	35.9	28.7	41.1				19.9	25.5	21.2				0.6	9.3	4					95.7	104.7	94.5	87.6	91.9	80.8	84.4	104.8	81.8	81.8		30.9	33.2	29.7
	-6.5	66		60.1				46.5		43.3				8.3		15.1				94.3		102.9	97.2	84.7	98.4	86.1		97.4	91.7	91.7		57.9		51
	-7	86.8	65.9					72.3	67.9					26.5	34	33.5				83.1	104.8	102.5	96	102.6	107.4	86.8	96.5	100				72.7	84.8	81.9
	-7.5	90.7		80.6				93.5		77.3				57.4		51.4																86.6		85.8
	-8	103.7	101.2	79.8				105.3	85.2	82.2				79.9	85.7	72					101.6						86.6					93.6	85.3	91.9
	-8.5													99.1		86.3
	-9		98.4						100.8					105.7	91.5	93.1					101						100.1						106
	-10		95.7						99.9						102.8						100.1						100.6						113.5
	-11		96						103						102						102.2						94.8						92.7
	-12	100	100	100				100	100	100				100	100	100				100	100	100	100	100	100	100	100	100	100	100		100	100	100

## Sheet: Fig. 2a
Figure 2a		Arrestin recruitment of Epi and c-Epi at b1AR and b2AR
arrestin recruitment as % max effect of NorEpi
compound	Epi																							c-Epi
log [M]	ß1AR						ß2AR																	ß1AR															ß2AR
-3	108.214		88.84			93.6288	117.338	115.104	113.757	110.337					109.783	109.456		115.592		126.667		110.112
3-4																								39.9177	33.9051	49.8558	* 9,3	42.215
-4	99.5631	103.727	91.84	98.6522	107.792	95.1365	110.583	113.183	109.852	101.379	97.4286	113.263	116.889	102.158	118.328	124.723	113.183	103.683	113.922	120.611	116.114	112.263	107.853	42.8038	39.1709	63.7981	24.3722	46.885	43	74.0839	43	95.8095	36.5727	39.0812	46.2523	53.3824	56.1522	84.4								110.621
3-5			97.93																					36.8418	35.3101	33.3462	25.95	38.26	25.6951	50.9032	25.6951	58.8095	34.3954	26.9937	29.3645	41.1647	67.3522	83.6029
-5	93.2573	90.5091	78.495	89.9522	99.6385	101.258	103.96	105.373	106.826	97.2842	96.3714	104.158	109.333	100.553	120.517	118.563	110.017	108.929	113.056	98.3333		106.251	103.256	14.1646	15.8354	23.5673	13.6	16.305	15.7927	11.8968	15.7927	19.8809	23.8909	19.2719	16.729	20.4853	36.6804	37.2714	109.511	109.333	118.606	106.111		114.466	122.388	111.471	101.973	103.412	110.028
3-6	91.9417		74.7									103.447	105.639		111			100.85						3.01899	-0.0886076	17.6154	4.92222	2.895	7.09756	12.9613	7.09756	7.95238	12.7227	6.95937	4.61682	7.48824	21.3739	14.8743						115.621				96.375
-6	81.8689		68.87	66.2043	69.6641	80.8808	99.7369	85.9336	90.3391	90.7263	72.15	67.8947	90.4167	88.5921	106.865	106.67	100.996	93.9875	97.7778	100.833	91.6857	89.8964	91.7147	5.12658	4.33544	2.71154	1.73889	4.28	-1.54878	3.16129	-1.54878	5.09524	11.7	3.09687	4.45794	9.66176	6.72174	2.78571	105.351	103.182	106.596	106.435	110.197	121.459	117.233	108.583	103.018	104.275	102.986
3-7	49.4029	36.4909	37.73	41.1435	50.4	60.5558	64.8947	66.3237	62.0174	51.3368	55.4357	64.4737	66.8611	65.421	88.1586	77.699	83.1042	76.7125	68.7555	77.5278	62.8857	73.4622	79.2618							4.08387			5.7	1.95	0.317757	0.155882	3.7587	-0.465714	99.1644		98.4954	94.463	103.697	114.928	109.582	95.8333	99.3864	87.2	105.521
-7	25.0777	20.7364	17.47	26.1761	21.2436	34.0481	33.9123	39.7054	34.6	37.221	28.1857	32.5263	39.9444	38.3947	54.469	48.3641	55.3708	51.4667	40.2445	51.8333	41.7714	49.1713	53.6765	-1.44937	-1.53165	4.40385	-2.72778	-2.135	3.57317	-1.4129	3.57317	1.28571	2.23636	0.315625	-0.0280373	4.32059			92.48	88.9556	76.9541	82.3611	91.1316	112.531	96.9417	83.7333	98.2591	74.6875	88.7324
3-8							7.08772	10.0083	12.313	10.0421	8.35	9.55263	18.2778	16.1579	16.9448	14.8349	22.7083		13.6444	21.5833	16.0571																3.72391	-1.56	39.2445	39.2756	49.4862	54.9352	73.3816	97.2483	87.3058	64.7375	64.1636	53.25	78.0282
-8	6.04369	0.890909	2.14	9.06739	4.65385	8.34231	1.67105	4.51867	3.97391	3.07368	5.77857	2.60526	2.27778	3.11842	6.12069	3.99515	6.58333	5.87083	4.13333	5.27778	5.57143	4.43028	5.21765	-2.35443	-3.43038	-7.125	1.1	-2.515	-2.67073	-2.14839	-2.67073	-1.66667	1.14091	-0.946875	-0.112149	4.05588			6.52889	0.893333	19.5138	19.2037	29.1842	62.7345	45.8204	34.2792	27.8364	37.45	32.0845
3-9					0.55641																																0.828261	-1.56571	1.31111	-0.208889	4.43119	5.7037	12.0921	22.4104	14.2476		7.4		11.4085
-9	-1.13592	-2.67273	1.2	1.66522	0.392308	-0.278846	1.2193	2.13278	0.434783	0.8	-1.2	-0.157895	0.388889	1.53947	2.07586	0.980583	1.97917	1.07917	1.66667	1.91667	2.22857	1.60558	1.45						-0.134146	-0.741936	-0.134146	-1.28571	3.1	-0.01875		0.461765			0.0133334	2.62667	1.85321	2.31481	0.302632	5.41379	3.29612	1.09583	2.23182	4.25	2.73239
-10	0.0436892	-1.77273	-3.43	-0.684783			0.144737	2.3693	0.608696	0.957895	4.8	-0.263158	-0.5	-1.84211	0.82069	0.601942	0.708333	-0.208333	-0.166667	0.416667	0.771429	-0.358566	1.17941										0.113636	0.2			-3.80435	-4.41429	-0.213333	1.99111	2.2844	3.21296	0.565789	1.16207	0.771845	-0.166667	-0.45	1.3375	-1.46479
-11																																							-0.128889	0.426667	1.45872	-0.648148	0.118421	1.44138	0.878641	0.0958333	0.0727273	2.1125	0.478873
* the value was abandoned
cAMP
Log [Agonist], M	b1AR Epi						b1AR c-Epi						b2AR Epi						b2AR c-Epi
-5							0.027542	0.0379143	0.040077	0.0349767	0.032231	0.0346275
-5.52							0.021368	0.0247154	0.0345667	0.0231477	0.0237648	0.0222737
-6							0.0199483	0.0247218	0.0235451	0.0159511	0.0200763	0.021144
-6.52							0.00873359	0.00461	0.00255179	0.00302845	0.0070389	0.00567211
-7	0.027177	0.0285974	0.0303338	0.0142086	0.014161	0.0180035	0.00391567	-0.00349366	0.000822623	0.00281761	0.0076247	0.00640969	0.0351169	0.0336465	0.0270688	0.0306517	0.027074	0.0292076	0.0350489	0.0368035	0.0334382	0.0365368	0.0348288	0.0302174
-7.52	0.0277844	0.0297247	0.0261858	0.0162103	0.0143349	0.0175905	-0.00189657	-0.000159561	0.00116011	-0.00329004	-0.00377457	0.00254148	0.032868	0.0280621	0.0328968	0.0332045	0.0265506	0.0208094	0.0346662	0.037114	0.03756	0.0368835	0.0290283	0.0279934
-8	0.0202569	0.0191693	0.0121954	0.00888447	0.0155843	0.0105027	-0.002413	0.00134408	-0.005594	-0.00476362	-0.002391	-5.67847e-05	0.0201411	0.0207885	0.0247505	0.024267	0.018999	0.0204737	0.0298535	0.0306611	0.034188	0.0373461	0.0284564	0.0289662
-8.52	0.023473	0.0296606	0.0262812	0.0185886	0.017596	0.0211361							0.0123335	0.0168432	0.0174163	0.0195566	0.0144091	0.0141402	0.0246669	0.0286234	0.0311126	0.0351766	0.0320704	0.0239914
-9	0.0217336	0.024301	0.0238343	0.0152819	0.0204977	0.0178131	0.00735303	0.00627532	0.0122806	0.00792092	0.00909233	-0.00635064	0.00959609	0.00965191	0.0106372	0.0154508	0.0140202	0.0131622	0.0175682	0.0248706	0.0258058	0.0256086	0.0207384	0.0187385
-9.52	0.00917335	0.0128128	0.0111077	0.0102507	0.0121788	0.0139795							0.00680938	0.00740992	0.0011344	0.00771798	0.00608634	0.00226041	0.0117619	0.0218985	0.0204367	0.0231534	0.0189228	0.0173964
-10	0.00822699	0.0109953	0.0067968	0.00642924	0.0118089	0.0115048	-0.000470638	-0.00507599	0.00792092	-0.00786915	-0.00755176	-0.00635064	0.00209186	0.00301909	-5.91679e-05	0.00354724	-0.00275041	-0.000120375	0.0122083	0.00968509	0.0104211	0.0167187	0.0121795	0.0106497
-10.52	0.0140442	0.0139161	0.00496868	0.0053332	0.00428867	0.0012941							2.27095e-05	-0.0049022	-0.00272322	-0.00577033	-0.00182116	-0.00473607	0.00918433	0.00437641	0.0108777	0.0133733	0.00523818	0.00875944
-11	0.0133168	0.0124439	0.00780834	0.00710604	0.00825425	0.0126864	0.000657738	-0.00368995	-0.00896731	-0.00324762	0.00205451	0.000588208
-12	-0.000456716	0.0133982	-0.00580959	0.00333994	-0.00748801	-0.00856905		-0.00166679
-14	5.49311e-08	-1.09382e-09	-9.95245e-09	-5.02744e-08	-4.92388e-08	1.49933e-08	3.50822e-08	-1.09382e-09	-9.95245e-09	-5.02744e-08	-4.92388e-08	1.49933e-08	1.2049e-08	2.37051e-08	-5.86733e-09	1.45519e-11	1.17703e-08	-2.43104e-08	1.2049e-08	2.37051e-08	-5.86733e-09	1.45519e-11	1.17703e-08	-2.43104e-08
[truncated: 10 more columns]

## Sheet: Fig.3a
Association
	b2AR-Epi
	Time (min)	0								300								1000								3000
	3	1698.99	2091.06	2214.73	1746.26	2500	3754.34			2824.62	1149.52	1624.53	1684.03	2041.38				1306.91	1964.59	1874.65	1612.05	1624.71				1475.55	626.756	1351.88	950.375	902.778
	6	2529.51	3372.68	3684.65	2926.03	3689.24	4905.96			2470.49	1908.38	2042.76	2743.06	3742.77				1618.89	1717.26	2459.25	4021.54	2382.81				3583.47	980.888	1638.56	4577.09	1953.12
	10	3549.75	4668.35	4811.69	4040.26	5256.08	8201.68			2470.49	3555.37	2816.79	4166.67	4929.11				2133.22	1734.12	2481.73	1824.28	4917.53				1543	750.422	1829.68	838.015	2083.33
	15	4456.15	5340.08	6385.61	5282.46	7434.9	7032.7			4465.99	6854.98	6125.16	4435.76	5293.69				2377.74	2200.68	3088.81	2354.87	3574.94				1770.66	1194.49	2515.46	1761.86	3776.04
	20	5434.23	5654.86	5896.57	5426.03	6783.85	7379.92			3302.42	3780.21	3147.63	4635.42	5149.02				2596.97	1891.51	2251.26	1749.38	3615.45				1838.11	924.677	2813.38	1599.56	1961.81
	30	6534.57	5955.59	5955.59	5157.62	8606.77	7105.03			3448.57	3695.9	5357.37	6640.62	4703.41				2908.94	2178.19		2348.63	2990.45				2698.14	1638.56	1453.06	1281.21	3428.82
	40	5822.09	7641.93	7734.68	6568.35	8216.15	7484.09			6197.3	5146.15	3465.98	5399.31	4066.84				3161.89	3229.34	4331.09	2848	2949.94				834.739	1998.31	2065.77	1312.42	2508.68
	60	7133.22	6225.41	7965.15	6037.77	8359.38	8161.17			7074.2	6854.98	4158.86	3437.5	4691.84				3440.14	3313.66	4449.13	4477.22	3383.97				1728.5	1795.95	1981.45	2092.7	2256.95
	80	8090.22	7779.65	8895.45	7123.91	7543.4	8065.68			5118.04	5674.54	4152.62	4574.65	3974.25				4283.31	2566.05	3437.32	2436.02	2683.74				2765.6	2077.01	1818.44	2092.7	2109.38
	100	7377.74	7085.44	8620.01	6518.41	8884.55	8517.07			4258.01	6000.56	3459.74	4244.79	4518.23				3549.75	3004.5	3679.03	3484.71	2747.4				1812.82	2543.56	1745.36	2049	1562.5
	120	7841.48	7130.41	8007.31	7623.28	7734.38	7646.12				4904.44	3796.82	4296.88	4142.07				2740.3		2835.86	2460.99	3563.37				1129.85	1323.78	1312.54	919.164	1302.08
	b2AR-c-Epi
	Time (min)	0								100								300								1000
	3	1698.99	2091.06	2214.73	1746.26	2500	3754.34			2178.19	1554.24	1974.1	1354.17	2191.84				1382.8	1127.04	1098.93	1449.75	2070.31				1551.43	784.148	1025.86	1143.88	1145.83
	6	2529.51	3372.68	3684.65	2926.03	3689.24	4905.96			2189.43	4095	4221.29	2300.35	4159.43				1526.14				3835.36				1222.6	2841.48	2425.52	3740.64	1006.95
	10	3549.75	4668.35	4811.69	4040.26	5256.08	8201.68			2464.87	5118.04	3559.61	2777.78	6323.78				1888.7	2015.18	3409.22	2392.32	4958.04				1711.64	1155.14	2217.54	1730.65	1788.19
	15	4456.15	5340.08	6385.61	5282.46	7434.9	7032.7			3965.71	5674.54	4377.34	3428.82	5085.36				2225.97	2571.67	3291.18	2904.18	3262.44				2032.04	3274.31	3881.39	2161.36	2491.32
	20	5434.23	5654.86	5896.57	5426.03	6783.85	7379.92			3516.02	4915.68	4077.72	4869.79	4969.62				2951.1	2526.7	3116.92	1743.13	4153.65				2470.49	1481.17	2211.92	981.586	1927.08
	30	6534.57	5955.59	5955.59	5157.62	8606.77	7105.03			4336.71	4769.53	3341.14	4131.94	5669.85				3844.86	5348.51		2323.66	4732.35				2554.81	1970.21	3471.05	1974.1	1631.94
	40	5822.09	7641.93	7734.68	6568.35	8216.15	7484.09			3887.01	5460.93	4308.68	5442.71	4344.62				2082.63	4319.84	3285.55	2823.03	3302.95				1053.96	3813.94	2442.38	981.586	1848.96
	60	7133.22	6225.41	7965.15	6037.77	8359.38	8161.17			8114.11	6337.83	4483.46	4418.4	5507.81				4123.1	4595.28	5534.01	3759.36	4576.1				2521.08	2605.4	2419.9		1380.21
	80	8090.22	7779.65	8895.45	7123.91	7543.4	8065.68			2464.87	6607.65	4264.98	3489.58	3864.29				3988.2	3083.19	4853.85	2710.67	3407.12				2715.01	2672.85	1368.75	1886.7	1284.72
	100	7377.74	7085.44	8620.01	6518.41	8884.55	8517.07			5331.65	5657.67	5313.67	5277.78	4373.55				2908.94	3077.57	4421.02	2460.99	4454.57				2470.49	3864.53	2043.28	831.773	2065.97
	120	7841.48	7130.41	8007.31	7623.28	7734.38	7646.12			2560.43	4634.63	1274.97	3350.7					2411.47	2847.11	3392.36	2230.03	2515.91				868.465	1335.02	902.192	719.413	1032.99
	b1AR-Epi
	Time (min)	0					1000					3000					10000
	3	3358.26	2530.37	1215.42			2700.93	1800.51	627.051			2819.32	731.308	878.505	641.116		1012.46	508.178	623.832	186.357
	6	4939.25	4663.55	2492.97			3844.24	4700.08	1147.44			3358.26	1210.28	1668.22	3003.99		1545.17	1220.79	1282.71	2591.42
	10	6294.39	5661.22	3969.76			3909.66	3938.06	2666.43			2884.74	1696.26	2425.23	2436.71		1794.39	1017.52	1712.62	1367.79
	15	8422.12	6581.78	5141.82			3735.2	5090.86	5760.67			3560.75	1235.98	2588.78	1813.17		3965.73	984.813	1572.43	1789.73
	20	9291.28	6740.65	5364.51			4274.14	4797.77	2919.6			2841.12	1441.59	2612.15	1785.05		2124.61	379.673	1834.11	945.851
	30	9565.42	8226.64	6552.98			4454.83	5403.48	2591.42			3563.86	1824.77	3285.05	3744.73		2588.78	1061.92	1703.27	978.668
	40	9099.69	8726.64	7035.86			3800.62	6677.41	3594.7			2937.7	1605.14	2359.81	2469.53		2732.09	769.86	1530.37	2267.93
	60	11348.9	8988.32	7464.84			2925.23	6294.45	2882.09			1579.44	693.925	2448.6	2628.93		1582.55	454.439	1156.54	1742.85
	80	7965.73	8259.35	7666.43			4174.45	3551.19	3782.23			2993.77	1373.83	2457.94	2722.69		1364.49	424.065	1081.78	1766.29
	100	9873.83	8114.49	8341.54			3093.46		3749.41			1975.08	974.299	2102.8	2797.7		1180.68	442.757	605.14	1916.32
	120	11124.6	8114.49	10355.1				4528.14	3636.9			2161.99			1864.74		1003.12			809.892
	b1AR-c-Epi
	Time (min)	0					3000					10000
	3	3358.26	2530.37	1215.42			3152.65	2257.01	1208.39			2965.73	1250	964.604
	6	4939.25	4663.55	2492.97			3585.67	4000	2282			3526.48	2838.78	1742.85
	10	6294.39	5661.22	3969.76			4651.09	4126.17	3271.22			4461.06	3408.88	3271.22
	15	8422.12	6581.78	5141.82			6152.65	5429.91	4190.11			5367.6	4549.06	6388.89
	20	9291.28	6740.65	5364.51			6230.53	5523.36	4115.1			4890.97	4021.03	4344.82
	30	9565.42	8226.64	6552.98			7040.5	6546.73	4180.73			5367.6	5133.18	3800.99
	40	9099.69	8726.64	7035.86			8009.35	6453.27	4982.42			6470.4	4310.75	4476.09
	60	11348.9	8988.32	7464.84			7722.74	5691.59	5605.95			5239.88	4689.25	4218.24
	80	7965.73	8259.35	7666.43			7959.5	5705.61	5451.24			5485.98	4787.38	4551.1
	100	9873.83	8114.49	8341.54			8919	5794.39	6609.24			6096.57	4609.81	5198.08
	120	11124.6	8114.49	10355.1			8747.66	5794.39	7654.71			6501.56		4898.03
	b1(in)2(out)-AR - Epi
	Time (min)	0				3000				10000
	3	459.86	229.421	450.457	306.08	324.607	111.535	214.685	204.927	170.157	71.9004	149.644	227.987
	6	807.592	645.071	763.466	841.195	465.096	793.953	404.726	747.904	389.18	151.677	427.083	193.396
	10	1176.27	811.738	1015.5	1006.81	759.162	476.88	741.108	516.247	458.988	242.124	361.026	419.811
	15	1292.76	885.925	1137.45	1304.51	727.749	638.465	1028.71	659.853	737.347	400.661	431.148
	20	1307.15	1054.62	1378.3	1329.14	775.742	608.994	841.717	797.17	422.339	646.596	478.913	545.597
	30	1465.97	1260.42	1261.94	1556.08	787.958	651.677	724.848	1004.72	598.604	552.083	667.937	653.564
	40	1495.2	1292.94	1637.45	1463.31	1204.19	836.636	976.88	1049.79	747.818	580.539	691.311	639.937
	60	1876.09	1277.18	1294.46	1773.59	1271.38	953.506	1179.12	1098.01	770.506	824.441	832.571	658.805
	80	1668.85	1351.37	1574.44	1853.25	1213.79	964.685	1124.24	1015.2	744.328	760.417	799.034	640.985
	100	1788.39	1802.08	1676.07	1588.58	1438.92	1104.93	1401.68	1042.45	989.529	1123.22	965.701	758.386
	120	1534.03	1825.46	1564.28	1677.67	1052.36	893.547	1073.42	1022.54	694.59	720.783	707.571	631.551
Dissociation
	[3H]DHAP Dissociation (for K2) of b1AR, b2AR, b1(in)b2(out)AR, b2(in)b1(out)AR, b1AR(6mut) and b2AR(6mut)
		Time(min)	b1AR			b2AR
		0	100	100	100	100	100	100
		7	79.531	39.9555	60.9135	86.8275	86.1857	92.1393
		15	40.621	23.5755	23.752	77.5712	54.7272	66.871
		30	16.8885	13.7709	12.6427	48.6155	50.8973	54.5216
		45	7.25602			28.3228
		60	3.39037	2.6793	0.652529	25.5538	16.8855	28.9906
Saturation
	[3H]DHAP Saturations for kinetic experiments
	[3H]DHAP	b1AR		[3H]DHAP, nM	b2AR
	(nM)	(fmol/mg)		(nM)	(fmol/mg)
	2.20008	31489.2		1.63909	4298.85
	2.53254	29336.4		1.13331	3489.66
	2.6073	26697.5		0.8	3413.79
	1.60408	22893.5		0.403388	2629.89
	1.2661	21581.8		0.190924	2066.67
				0.125234	1303.45
	0.862147	17222.2		0.0784897	1002.3
	0.486276	13267.8
	0.289149	8707.56		1.82483	7096.55
	2.53	39574.1		1.43684	7406.9
	2.12	37032.4		1.17706	6954.02
	1.7	33084.9		0.73133	6200
	1.3	30297.8		0.372206	5179.31
	1.02	30307.1		0.191714	3632.18
	0.65	21333.3		0.124557	2406.9
	0.352	12225.3		0.10127	2533.33
	0.19	6975.31
				1.70794	5547.13
	3.04114	28321.8		1.4599	5110.35
	2.36011	23125		1.09226	4528.73
	1.8003	19780.1		0.696653	4314.94
	1.43052	23383.5		0.349482	3351.72
	1.14464	17982.2		0.180098	2354.02
	0.754336	13834.9		0.115705	1802.3
	0.47793	10000		0.175023	2331.03
	0.258136	5289.35
				0.790987	4173.55
	2.20008	31489.2		0.631809	3837.47
	2.53254	29336.4		0.427126	2922.86
	2.6073	26697.5		0.238345	2396.69
	1.60408	22893.5		0.11469	1468.32
	1.2661	21581.8		0.019	556.474
	0.862147	17222.2
	0.486276	13267.8
	0.289149	8707.56

## Sheet: Fig. 4c
Figure 4c		Arrestin recruitment of c-Epi at b1AR WT, b1AR mut-4, b2AR WT, and b2 mut-4
arrestin recruitment as % max effect of NorEpi
log c-Epi [M]	ß1AR (WT)															ß1AR (mut-4)							ß2AR																					ß2AR (mut-4)
-3
3-4	39.9177	33.9051	49.8558	* 9,3	42.215
-4	42.8038	39.1709	63.7981	24.3722	46.885	43	74.0839	43	95.8095	36.5727	39.0812	46.2523	53.3824	56.1522	84.4	78.5188	97.4559	93.841	91.2508	77.5545										110.621														98.0753	99.3318	92.5506	94.4254	105.765	81.3263
3-5	36.8418	35.3101	33.3462	25.95	38.26	25.6951	50.9032	25.6951	58.8095	34.3954	26.9937	29.3645	41.1647	67.3522	83.6029			92.8544	84.7248	82.5681	85.8333	89.6983
-5	14.1646	15.8354	23.5673	13.6	16.305	15.7927	11.8968	15.7927	19.8809	23.8909	19.2719	16.729	20.4853	36.6804	37.2714	96.9279	73.1497	80.6657	76.0436	70.1543	71.3218	79.6264	109.511	109.333	118.606	106.111		114.466	122.388	111.471	101.973	103.412	110.028	124.847	119.054	118.326	109.78	106.561	132.821	138.102	114.903	111.384	102.215	98.1132	105.896	93.4737	80.7104	97.4738	73.8624
3-6	3.01899	-0.0886076	17.6154	4.92222	2.895	7.09756	12.9613	7.09756	7.95238	12.7227	6.95937	4.61682	7.48824	21.3739	14.8743			72.0642	72.4516	62.5771	60.5388	55.6035						115.621				96.375															80.4674
-6	5.12658	4.33544	2.71154	1.73889	4.28	-1.54878	3.16129	-1.54878	5.09524	11.7	3.09687	4.45794	9.66176	6.72174	2.78571	39.2045	43.6291	42.1887	44.2226	46.824	34.569	37.2557	105.351	103.182	106.596	106.435	110.197	121.459	117.233	108.583	103.018	104.275	102.986	113.752	115.085	112.016	113.826	100.338	120.689	126.943	109.851	107.187	98.1848	76.247	78.8522	70.7042	73.2133	65.7757	58.3935
3-7							4.08387			5.7	1.95	0.317757	0.155882	3.7587	-0.465714	30.2273	21.9092	19.7989	23.5935	26.1797	17.6796	24.9784	99.1644		98.4954	94.463	103.697	114.928	109.582	95.8333	99.3864	87.2	105.521		105.721	106.674	101.505	93.2846					89.9303	55.2754	54.1274	51.7049	43.3105	43.5115	46.3929
-7	-1.44937	-1.53165	4.40385	-2.72778	-2.135	3.57317	-1.4129	3.57317	1.28571	2.23636	0.315625	-0.0280373	4.32059			10.9326	12.3003	14.2625	12.931	12.0554	8.31897	11.4152	92.48	88.9556	76.9541	82.3611	91.1316	112.531	96.9417	83.7333	98.2591	74.6875	88.7324	107.987	98.1008	105.581	94.6238	89.4	109.406	99.7727	92.7487	106.757	91.8182	15.5173	28.7736	20.7918	21.7767	20.3669	16.9534
3-8														3.72391	-1.56	4.64342	2.48108						39.2445	39.2756	49.4862	54.9352	73.3816	97.2483	87.3058	64.7375	64.1636	53.25	78.0282	81.4522	66.7597	67.1938	58.3756	70.9308	77.3019	76.5568		66.6343	74.2364	-1.10605	10.4167	8.61186	6.53945	8.72117	4.91121
-8	-2.35443	-3.43038	-7.125	1.1	-2.515	-2.67073	-2.14839	-2.67073	-1.66667	1.14091	-0.946875	-0.112149	4.05588			7.10423	8.76787	2.20785	2.91137	4.9637	4.68391	9.45403	6.52889	0.893333	19.5138	19.2037	29.1842	62.7345	45.8204	34.2792	27.8364	37.45	32.0845	36.3949	37.093	28.8139	20.8613	31.1308	41.8302	44.5341	26.1282	42.2948	30.4242	2.64043	2.83019	3.55121	2.4514	2.54717	1.77581
3-9														0.828261	-1.56571								1.31111	-0.208889	4.43119	5.7037	12.0921	22.4104	14.2476		7.4		11.4085	8.29936	9.34884	7.00775	-1.6803	11.6539		12.8409	0.833333
-9						-0.134146	-0.741936	-0.134146	-1.28571	3.1	-0.01875		0.461765			-1.86912	4.37342	-0.718391	0.3781	-2.19147	0.617816	-3.45546	0.0133334	2.62667	1.85321	2.31481	0.302632	5.41379	3.29612	1.09583	2.23182	4.25	2.73239	2.12102	3.2093	1.1783	-7.87304	2.56923	1.31132	4.84091	1.57692	1.9403	0.918182	0.444589	0.275157	3.84097	0.157233	0.555556	-0.554939
-10										0.113636	0.2			-3.80435	-4.41429	-4.67085	0.862069	-3.35728	-5.1951	0.145191	-1.81753	0.761494	-0.213333	1.99111	2.2844	3.21296	0.565789	1.16207	0.771845	-0.166667	-0.45	1.3375	-1.46479	0.490446	1.94574	0.821705	-9.74463	0.130769	0.273585	4.68182	1.67436	0.783582	-0.0424242	1.64281	5.34591	1.00741	0.314465	1.21593	-2.34462
-11																-0.556426	-1.5349						-0.128889	0.426667	1.45872	-0.648148	0.118421	1.44138	0.878641	0.0958333	0.0727273	2.1125	0.478873	0.484076	-0.217054	-1.06977	-10.2401	0.907692	0.518868	3.07955	1.8	-0.108209	0.975758	1.13858	0.943396	-0.373989		-0.555556	-2.5111
* the value was abandoned
[truncated: 1 more columns]

## Sheet: Fig.4d
Figure4	Raw data	β1AR_WT						β1AR_4 mut						β2AR_WT						β2AR_4 mut
	Log[cEpi]	1		2		3		1		2		3		1		2		3		1		2		3
	-9	103.43	106.06	99.3932	100.862	98.0416	85.1297	100.893	107.843	116.958	89.9181	93.2059	99.9253	94.0212	104.795	96.3353	107.601	84.7607	109.487	90.2193	105.007	97.1846	100.081	99.8711	99.7421
	-8	99.818	96.5608	101.797	98.6098	100.918	103.052	98.4283	99.7177	107.17	91.9507	103.444	107.566	95.6614	96.9444	108.47	106.794	103.576	91.8638	101.322	107.013	103.032	94.3692	92.6218	101.23
	-7	96.5972	101.574	97.0595	101.488	104.187	101.337	90.5776	81.796	91.6372	87.4001	100.353	83.4204	68.168	65.6944	73.3998	74.1757	82.9391	70.2488	81.4337	88.9442	107.336	94.261	50.8596	46.5473
	-6	92.1208	78.446	80.3501	84.9576	92.9633	93.0983	54.6807	56.054	73.3138	59.1668	63.1377	79.0503	21.3029	20.7011	16.6042	15.3007	17.8434	18.2102	48.5306	47.9397	43.4488	41.6621	43.1805	42.4642
	-5	52.725	51.1054	48.6348	46.3645	47.785	43.8817	13.9773	18.3948	14.2684	15.1785	17.6746	13.8321	3.59127	4.1336	4.46917	4.28295	3.11144	2.8547	17.2601	20.1368	6.74066	7.93178	12.1203	11.0888
	-4	17.023	15.1852	11.3652	8.49437	13.6278	13.6548	4.92103	4.2649	2.66963	2.54829	3.97193	3.67826	1.37566	1.41534	3.04152	3.41395	1.29592	1.03918	5.73783	6.32872	3.30265	4.41256	3.6533	4.05444

## Sheet: SuppFig 1a
Supp Figure 1a		IP-One accumulation for Epi and c-EPI at b1AR and b2AR
IP1 accumulation as % max effect of NorEpi
compound	Epi													c-Epi
log [M]	ß1AR						ß2AR							ß1AR				ß2AR
-3	86.7805							110.56	109.837
3-4															72.7918	80.2132	68.899
-4	95.2584	85.3194	96.2806	96.2625	100.189	100.16	110.231	104.084	112.169	108.036	93.3735	113.881	104.184	66.6359	74.7926	80.5808	61.5352
3-5														62.2336	61.3636	64.7998	55.511
-5	98.1319	91.2083	92.8672	96.3145	91.9305	96.6183	107.366	100.469	106.288	106.938	96.64	117.805	105.663	52.2925	45.8788	67.6046	42.4255	97.5047		101.868	112.24	111.429	108.906	118.872
3-6								93.8474	116.821	109.821	88.5005	110.234	101.1	21.3359	21.4732	43.4256	18.3468
-6	92.33	83.3031	76.0556	79.7592	71.5195	80.1415	79.0762	91.243	104.178	103.773	92.2212	110.452	92.9245	5.56477	12.2574	7.5828	6.80775	99.76	104.463	100.741	108.895	104.624	110.879	113.378
3-7		62.7106	60.8042	60.7908	47.7918	50.1853			95.2527	86.8353	77.1725	83.5785	78.6287					93.7944	96.5068	94.2644			103.928	106.831
-7	37.4421	23.3325	36.7692	25.508	14.1825	23.1455		11.5087	34.0282	48.0988	49.795	49.6097	66.1568	1.67477	-2.1696	3.6138	2.93475	72.8506	78.4653	93.2032	107.442	92.7405	101.744	92.8755
3-8		10.2378	7.9032	10.7658	-0.03	2.1085												52.5615	45.0135	81.5721	76.03	66.2698	60.5991	65.7373
-8	-0.761162	-1.31472	6.2472	4.67425	-2.1605	-0.24175	-1.42176	4.75348	-1.04818		31.796	0.0030303	5.994	2.52773	-1.4996	1.256	-1.586	13.4571	20.0044	51.7256	51.8319	49.2456	48.7975	32.1082
3-9																						9.37439
-9	2.16512	0.378608	1.6522	0.06025	-0.10425	6.204	1.59206	-3.94652	3.44545		3.27075	10.2703	-3.697	2.19386	4.7172	1.1656	2.88725	3.13147	-5.04912	3.12412	10.4294	2.28024	1.38469	0.578788
-10	2.89768	-0.60083	5.912	-0.9355	6.91325	0.31975	-0.82824				0.6635	1.93						3.57942	7.97147	10.5262	-1.30667	12.3832	4.49688	-0.38
-11	4.06349																			-0.568826	2.05472	-0.580732	-0.714375	0.958485

## Sheet: SuppFig 1b
	[35S]GTPgS binding with Cats and c-Cats on β2AR
	Log [Agonist], M	Epi			c-Epi			NorEPi			c-NorEpi			Iso			c-Iso
	-11.5	0	0	0	0	0	0	0	0	0	0	0	0	0	0	0	0	0	0
	-5.52							91.94	102.388	105.615	77.3582	91.5126
	-6	101.564	104.159	109.588	88.1007	91.8053		83.4096	96.3956	91.6965	95.7539	96.5496	95.8035
	-6.52	101.132	93.9772	101.12	99.1482	91.7591	102.404	79.9771	79.1282	78.7186	91.5713	98.0746	88.1571	107.615	108.534	110.633	101.615	109.427
	-7	90.3763	92.0055	91.5771	90.6814	99.5379	97.1774	56.6489	66.1892	63.2617	78.6168	77.4184	73.2676	95.5632	87.862	101.822	91.2154	109.627	116.667
	-7.52	68.955	74.8152	72.0131	82.9647	79.7597	84.5729	37.3379	45.0401	45.0717	50.4831	62.2612	57.5119	80.7908	91.22	90.1882	96.7709	103.158	109.528
	-8	52.2502	57.6864	57.6464	63.8444	63.5243	68.19	19.0567	24.4147	27.8226	33.9308	43.9772	32.9002	66.7938	76.9716	74.1039	89.9949	93.7308	97.8047
	-8.52	32.8884	40.4036	39.5012	45.9191	50.5545	53.4946	4.30969	13.7862	12.9928	18.0778	27.3105	18.1601	47.7625	54.0049	54.8536	64.8869	73.6907	74.089
	-9	12.5985	14.541	22.2521	25.4132	34.4424	40.9946						12.1565	30.2568	39.618	37.9182	45.2454	60.9057	57.3925
	-9.52						21.1619							19.2728	27.6802	22.5806	30.9687	38.971	37.4701
	-10																		21.7593

## Sheet: SuppFig 2a,2b
	Supplementary Fig 2a and 2b cAMP data
	FRET-b1AR-NorEpi
	time (s)	-12						-10						-9						-8						-7						-6						-5						-4
	0	0	0	0				0	0	0				0	0	0				0	0	0				0	0	0				0	0	0				0	0	0				0	0	0
	6	0.437	-0.467	0.297				-0.346	0.24	0.257				0.485	0.407	0.515				0.509	0.316	0.228				-0.251	-1.007	-0.172				0.516	0.341	-0.259				0.487	-0.166	0.256				0.065	0.381	0.082
	12	0.107	0.142	-0.046				-0.116	0.443	0.764				1.025	0.439	0.39				0.507	0.798	0.374				-0.437	-0.313	-0.08				0.872	1.278	0.308				1.244	0.699	0.603				0.5	0.704	0.952
	18	0.186	0.439	-0.258				0.358	0.684	0.583				0.967	0.147	1.296				1.815	1.278	0.824				0.988	-0.09	1.081				1.269	1.784	0.377				1.548	1.154	0.961				1.118	0.832	1.211
	24	-0.057	0.476	0.546				0.206	0.605	1.148				0.742	1.463	1.667				1.594	1.432	0.884				0.363	0.776	1.551				1.562	1.909	0.824				2.403	1.709	1.734				0.939	1.545	1.638
	30	0.054	0.541	0.173				0.407	0.983	0.928				0.317	0.919	1.4				1.602	1.674	1.767				1.619	0.315	0.994				2.227	2.912	0.775				2.773	1.952	1.783				0.93	2.834	1.837
	36	0.856	-0.108	0.071				1.014	0.656	1.664				0.925	0.526	1.097				1.872	2.074	1.485				2.073	1.448	0.651				2.799	2.717	1.705				4.062	1.688	1.916				2.422	2.991	2.282
	42	0.621	1.303	0.004				0.851	1.16	1.051				1.268	2.11	1.63				2.986	2.41	1.733				2.532	1.566	1.694				2.882	3.34	1.464				3.556	2.032	3.582				2.087	3.948	2.889
	48	-0.324	1	0.464				1.173	1.21	1.506				1.571	1.359	1.589				2.985	2.937	2.012				2.16	2.433	2.315				2.923	3.476	2.295				3.321	3.118	3.229				2.732	3.543	3.269
	54	0.215	0.79	-0.139				1.067	0.743	1.724				1.686	1.563	1.958				2.276	3.25	2.811				3.102	2.915	2.364				3.622	4.604	2.228				3.996	3.133	2.798				3.098	3.846	3.783
	60	0.574	1.234	0.751				1.203	2.264	1.559				1.932	1.576	2.039				3.434	3.095	2.463				2.725	2.915	3.396				4.203	4.237	2.516				4.107	3.598	4.157				3.861	4.074	4.042
	66	1.111	1	0.165				1.461	1.883	1.462				1.474	2.182	2.466				2.867	3.903	3.587				3.22	2.792	3.395				3.892	5.19	3.357				4.83	4.39	4.021				4.478	4.97	4.217
	72	0.153	1.23	0.412				1.167	1.492	2.305				2.397	2.219	2.71				3.055	4.504	3.204				3.134	3.105	3.13				4.654	5.171	3.246				4.88	4.476	4.002				4.058	5.028	4.579
	78	0.328	1.054	0.481				1.489	1.83	1.681				2.49	2.589	2.787				4.631	4.206	3.355				3.786	3.85	3.691				4.552	5.529	3.715				5.259	4.708	4.53				5.289	5.789	5.051
	84	0.815	1.286	0.477				2.216	2.662	1.906				2.79	2.205	3.358				3.506	4.684	3.883				4.311	3.98	4.275				5.52	5.634	3.484				5.669	4.621	4.8				4.121	5.829	5.346
	90	0.861	1.467	0.329				1.993	2.533	1.206				2.948	2.813	3.179				4.204	4.468	3.727				4.939	3.492	3.761				5.851	6.461	3.784				6.352	4.701	4.63				4.879	6.455	6.52
	96	1.085	1.724	0.427				1.757	2.723	1.833				2.735	2.799	2.73				4.709	4.877	3.665				4.23	5.083	3.562				5.702	6.721	4.368				6.728	5.755	5.533				5.711	6.792	6.068
	102	0.567	2.028	1.157				2.458	2.442	2.443				2.345	2.761	3.088				4.51	4.398	4.203				5.431	5.241	3.863				5.905	6.244	4.995				6.632	5.398	5.065				5.464	6.304	6.336
	108	0.549	1.886	0.581				2.135	1.825	2.484				2.974	4.389	3.998				5.192	5.466	3.893				5.527	4.669	4.49				6.71	6.037	4.445				7.107	6.122	5.572				5.969	6.563	6.191
	114	1.223	2.105	1.16				2.294	2.599	1.782				3.445	3.022	4.311				5.424	6.031	4.854				5.402	5.375	4.207				5.816	7.286	5.106				7.253	5.502	6.383				6.87	7.22	6.78
	120	1.114	1.931	1.326				2.676	2.778	2.089				3.854	3.477	3.958				5.115	5.716	4.679				5.426	4.924	4.686				6.16	7.944	4.427				6.859	5.953	6.125				6.958	7.118	7.389
	126	1.069	1.992	0.734				2.58	2.66	2.497				3.316	3.671	3.926				6.358	4.303	4.305				5.387	5.028	4.988				6.612	7.057	4.253				8.097	5.805	6.761				6.495	8.182	7.726
	132	1.214	1.482	1.215				2.245	2.572	2.007				3.801	3.754	4.11				5.484	5.317	4.566				5.68	6.07	5.733				5.82	6.905	4.901				7.366	5.216	5.891				7.517	7.881	8.131
	138	0.958	2.271	1.011				3.12	4.047	2.225				4.343	4.115	4.889				6.303	6.187	3.982				6.521	5.356	5.096				6.759	7.399	5.93				8.081	6.329	7.073				7.204	7.827	7.27
	144	1.06	2.223	0.841				3.194	3.443	2.797				4.179	4.157	4.543				5.653	6.921	4.783				6.205	5.336	5.321				6.643	7.569	6.04				8.285	6.695	6.484				8.157	8.069	7.258
	150	1.479	2.26	0.74				3.299	3.787	2.588				4.383	4.33	4.633				6.447	7.238	5.555				6.498	5.101	5.524				7.258	8.371	6.092				8.666	6.664	7.001				7.64	8.203	8.362
	156	1.342	2.944	1.641				3.14	3.566	1.825				3.974	4.509	4.097				6.198	6.87	5.013				6.778	6.172	5.974				7.934	7.946	5.92				8.341	6.848	7.983				7.663	8.14	7.8
	162	1.973	2.343	0.702				3.479	3.518	2.898				4.869	5.462	4.303				6.081	6.985	5.291				5.936	4.957	6.054				7.91	8.162	5.764				8.832	7.115	7.616				7.682	8.493	8.004
	168	2.143	2.792	1.2				3.176	3.924	2.602				4.238	4.691	4.551				6.794	7.307	5.333				7.541	5.941	5.731				8.002	7.978	5.528				8.369	6.515	7.929				8.11	8.651	8.172
	174	2.019	2.245	1.232				4.263	3.609	3.152				4.483	4.292	4.708				7.014	7.687	5.487				7.064	5.351	5.641				8.135	8.045	6.12				8.77	6.598	7.727				7.958	8.858	8.488
	180	1.874	2.315	1.389				3.531	3.92	2.361				5.275	5.533	5.276				7.259	8.671	5.37				7.282	6.132	6.066				8.884	7.792	7.189				8.388	6.848	7.892				7.962	7.881	8.836
	186	1.317	3.249	1.7				3.059	4.497	2.406				4.862	5.294	4.809				7.219	6.974	5.362				6.725	6.582	6.336				8.137	8.483	6.106				8.376	7.507	7.382				7.733	8.043	8.065
	192	2.453	3.019	1.217				3.644	4.306	2.96				4.509	5.323	4.829				7.358	7.503	5.354				7.516	6.367	6.062				8.231	8.498	6.978				8.461	6.977	7.355				8.405	8.669	8.011
	198	1.942	3.181	1.652				4.207	4.44	2.961				5.272	5.428	5.633				7.239	7.208	5.987				7.472	7.094	6.63				8.519	8.479	6.443				8.88	7.08	8.125				7.704	8.345	8.364
	204	1.952	3.158	2.242				4.342	4.116	2.648				4.512	6.178	5.112				6.792	7.945	6.266				7.277	6.406	6.268				9.38	7.882	6.649				8.36	6.704	7.713				8.362	8.664	8.119
	210	2.591	3.34	2.322				4.09	4.321	2.161				4.96	4.734	5.256				6.746	8.075	6.11				7.551	5.994	7.078				7.759	9.355	6.88				9.261	7.96	7.986				8.765	9.303	9.5
	216	2.365	3.727	2.254				3.448	4.598	3.821				5.46	4.898	5.023				7.297	8.44	5.639				7.233	6.634	6.885				8.438	8.493	6.531				9.21	7.497	8.48				7.789	9.198	9.345
	222	2.112	3.236	1.903				3.667	4.502	3.56				5.172	5.254	4.997				7.476	7.338	5.469				8.011	5.708	6.685				8.864	9.169	6.571				8.89	7.733	7.541				8.274	8.828	8.313
	228	2.336	3.896	1.235				3.793	4.485	3.03				5.377	5.706	4.985				7.584	8.332	6.34				6.893	6.741	5.761				8.071	8.211	6.316				9.378	7.674	7.361				7.967	8.966	8.485
	234	3.36	3.857	1.543				4.178	4.792	3.058				4.435	5.447	4.911				7.798	7.85	6.167				7.807	6.595	7.542				8.319	8.537	6.632				9.924	6.774	8.512				9.427	8.351	9.037
	240	2.348	3.375	2.006				3.911	4.641	3.202				4.968	5.318	5.903				6.837	8.15	6.119				7.808	6.894	6.463				9.705	8.634	6.794				9.93	7.1	9.101				7.619	9.035	8.946
	246	2.74	4.117	2.308				4.34	4.438	3.479				5.169	5.53	5.488				7.478	8.383	5.8				7.536	6.806	6.886				8.647	7.887	7.396				9.861	6.98	8.839				8.448	9.836	9.038
	252	2.616	3.115	1.781				4.113	4.859	2.894				5.459	5.875	5.593				6.782	9.317	5.545				7.159	6.485	6.797				8.547	8.903	6.982				9.894	7.958	8.644				8.655	9.601	9.145
	258	2.8	3.64	1.822				4.569	4.965	3.715				5.757	5.94	5.305				8.24	8.481	6.489				7.849	6.821	7.002				9.55	7.998	6.166				8.976	7.055	8.875				8.185	9.772	9.394
	264	2.685	3.574	1.677				4.527	4.803	3.719				5.232	5.953	6.218				7.208	8.392	6.348				7.251	6.907	6.978				8.909	9.214	6.792				9.467	7.35	8.709				8.329	8.483	9.558
	270	2.593	4.378	1.78				4.288	5.236	3.366				5.836	5.716	5.76				8.495	8.08	6.252				7.267	6.378	7.21				9.571	7.803	7.096				9.54	7.625	8.978				8.341	9.522	9.111
	276	2.406	3.965	1.983				4.477	5.199	4.366				4.254	6.925	6.196				7.54	8.441	6.62				7.919	7.652	6.58				9.304	9.117	7.239				9.999	8.37	9.556				9.68	9.578	8.562
	282	3.034	3.35	1.503				4.627	4.635	3.349				5.726	5.09	5.954				7.694	7.765	6.035				7.974	6.487	7.052				8.699	8.868	6.839				10.097	7.943	8.868				8.637	10.382	8.423
	288	3.721	3.781	2.031				4.536	5.35	4.022				5.461	6.253	5.897				8.044	8.319	6.406				7.465	7.133	7.026				8.353	8.471	7.331				9.711	7.966	9.002				8.229	10.22	9.4
	294	2.818	3.993	1.74				4.716	4.908	3.441				5.564	6.537	6.748				7.53	8.009	6.207				8.167	7.068	7.205				9.682	8.721	7.288				10.151	7.801	8.764				9.298	9.419	9.11
	300	3.1	4.308	3.219				5.227	5.791	4.576				5.148	6.189	6.488				7.678	8.831	6.039				7.952	7.923	6.494				9.566	8.969	6.683				9.863	7.967	9.562				8.879	10.62	9.32
	306	3.526	3.377	2.819				4.899	4.894	3.485				6.008	5.958	5.791				7.493	8.731	6.828				8.828	6.963	7.186				9.475	9.891	7.844				9.61	7.452	8.324				8.299	10.306	9.719
	312	3.07	3.835	1.871				4.997	5.108	3.674				5.363	6.09	5.862				7.946	8.464	6.308				8.204	7.525	6.872				9.637	8.372	7.34				10.483	7.724	8.67				9.243	9.726	8.803
	318	3.323	3.862	2.811				4.91	5.689	3.9				5.488	7.597	5.379				8.041	8.656	7.072				8.296	7.592	7.321				8.717	8.567	6.984				9.629	8.262	9.304				8.646	10.134	9.205
	324	3.45	4.283	2.141				4.351	6.242	3.015				5.778	6.21	6.845				7.296	8.791	6.951				8.635	7.361	7.284				9.567	9.469	7.309				9.118	8.626	9.132				8.952	10.6	8.803
	330	3.129	4.16	2.385				4.644	5.448	4.308				6.161	6.441	6.581				8.083	8.656	6.747				8.385	8.067	7.528				9.689	8.209	7.42				9.261	7.296	8.667				8.619	9.872	9.273
	336	3.012	4.313	3.091				4.697	6.006	4.918				6.449	5.963	6.073				8.42	8.939	7.264				8.794	6.638	7.317				10.314	8.67	6.637				9.763	7.202	8.616				7.752	10.287	9.567
	342	2.636	4.257	2.172				5.476	5.68	4.082				5.93	6.646	5.741				7.512	8.441	6.354				7.792	7.208	7.601				8.899	9.15	7.6				9.786	7.799	9.061				9.332	10.028	9.18
	348	3.873	4.696	2.521				4.743	6.521	4.146				5.976	6.477	6.798				7.831	9.281	6.294				8.615	7.801	7.281				9.463	9.718	7.124				10.296	8.59	9.457				8.054	10.363	8.608
	354	2.934	4.161	2.376				5.306	5.833	3.879				6.24	7.006	5.967				8.153	8.697	6.082				8.373	7.768	7.746				8.535	9.2	7.855				9.37	8.112	8.848				8.083	10.6	9.097
	360	3.289	3.876	3.311				5.333	5.877	4.24				6.106	6.126	6.876				7.98	8.32	7.322				7.508	7.765	7.681				9.635	8.3	7.247				10.569	8.708	9.741				8.767	10.874	8.443
	FRET-b2AR-NorEpi
	time (s)	-12						-10						-9						-8						-7						-6						-5						-4
	0	0	0	0				0	0	0				0	0	0				0	0	0				0	0	0				0	0	0				0	0	0				0	0	0
	6	0.224	0.105	1.168				0	0.333	0.16				0.664	-0.549	0.05				0.076	-0.151	-0.347				0.209	-0.299	0.565				-0.361	0.811	0.051				-0.29	0.945	0.726				-0.237	0.321	0.17
	12	0.252	0.031	0.927				0.041	0.839	-0.11				0.408	0.198	1.047				0.359	-0.793	-0.422				0.707	0.791	1.683				-0.383	-0.488	0.591				0.621	0.855	1.369				0.321	1.056	1.495
	18	-0.501	0.021	1.211				0.293	0.86	0.453				0.635	0.334	0.448				0.104	0.112	0.462				0.603	0.506	0.676				-0.297	0.644	1.446				0.509	0.688	1.411				0.772	1.565	1.348
	24	0.39	0.524	1.791				0.33	0.484	0.861				0.273	0.322	1.534				0.312	-0.028	1.197				1.122	0.694	1.404				1.138	1.601	1.997				0.848	1.692	1.898				1.837	1.287	1.366
	30	0.127	0.286	1.364				0.348	1.242	1.184				0.646	0.616	1.286				0.215	0.869	0.618				1.169	0.804	2.045				1.212	1.908	1.837				1.434	2.179	2.22				1.701	1.452	2.74
	36	0.709	0.243	1.359				0.457	1.71	0.543				0.987	0.868	1.53				0.652	0.292	1.99				1.348	1.424	2.262				2.042	2.724	1.567				2.132	3.007	3.081				2.467	2.975	3.699
	42	1.171	0.74	1.684				-0.413	0.775	1.43				1.46	0.695	1.262				0.939	1.532	1.45				1.827	1.006	2.799				1.767	3.449	3.041				2.778	2.558	3.742				3.515	2.917	4.279
	48	1.329	0.162	1.782				0.826	0.878	1.072				1.539	0.729	1.729				1.081	0.588	1.221				2.461	1.45	2.387				2.652	4.052	3.674				3.059	3.618	4.119				4.276	3.64	4.36
	54	0.528	0.074	1.963				-0.091	1.511	1.469				2.459	0.571	1.632				1.929	1.234	1.777				1.644	1.483	2.997				3.179	3.688	4.069				3.866	3.722	4.667				4.272	3.477	4.721
	60	1.498	1.217	1.997				0.628	1.494	1.181				0.993	0.917	2.281				1.346	0.83	2.52				2.251	2.116	3.446				3.077	3.622	3.65				4.702	4.526	5.317				5.736	5.493	5.406
	66	0.702	1.092	1.899				1.414	1.493	1.303				1.639	1.011	2.941				1.402	1.246	1.675				2.799	2.281	3.101				3.627	3.994	4.45				5.983	4.591	4.646				6.089	4.807	5.797
	72	1.081	0.791	1.791				1.632	1.179	1.784				1.021	0.995	2.394				1.279	1.364	2.931				2.671	2.294	4.219				3.596	4.182	5.336				4.726	5.917	5.866				6.486	6.108	6.533
	78	1.72	1.191	1.711				0.964	1.37	1.365				1.553	1.779	2.081				2.006	1.891	1.979				3.814	2.962	4.343				4.526	5.403	4.786				5.702	5.441	5.287				6.169	6.952	7.307
	84	1.893	1.207	1.65				1.637	1.365	1.516				2.5	0.913	3.362				1.751	1.65	3.026				3.483	3.041	5.248				5.398	5.104	6.094				7.132	5.992	6.044				6.303	6.373	7.988
	90	1.07	0.939	1.832				1.277	2.086	2.186				2.033	1.054	2.538				2.048	1.195	2.714				3.723	3.576	5.199				5.578	5.25	5.51				5.869	6.319	6.34				7.547	6.608	8.149
	96	2.334	1.154	2.796				1.438	1.952	1.636				2.675	0.448	2.499				1.529	1.253	2.808				3.161	3.232	4.474				5.703	5.853	5.929				6.626	7.001	7.475				8.109	7.041	7.891
	102	2.187	1.156	3.078				2.285	1.797	2.186				2.029	0.834	2.866				1.406	1.876	2.932				3.513	3.394	4.616				5.084	6.146	7.614				7.845	7.771	7.777				8.658	7.596	8.629
	108	2.598	1.674	2.724				2.291	1.475	1.702				2.487	1.305	3.084				2.044	1.669	3.938				3.569	3.558	4.83				6.022	6.489	6.556				7.081	6.903	7.797				7.871	8.147	9.071
	114	2.599	1.437	2.898				2.03	2.225	1.978				3.234	1.57	3.222				2.063	2.242	3.011				4.837	3.616	6.087				5.7	7.017	8.026				7.424	9.045	8.456				9.159	8.205	9.41
	120	2.908	1.044	2.335				1.985	1.83	2.182				2.957	1.144	4.11				1.861	2.393	3.534				4.559	4.637	6.231				6.41	7.301	7.141				7.272	7.428	8.491				9.596	8.432	10.484
	126	3.126	1.602	2.462				2.28	2.592	2.045				2.942	2.13	4.052				2.825	2.844	3.758				4.199	4.157	5.916				6.748	7.483	8.669				8.062	7.943	7.861				9.673	8.403	11.336
	132	2.896	1.391	3.594				1.351	1.825	2.59				2.977	2.311	3.314				2.55	2.374	2.993				5.411	4.257	6.373				7.308	7.441	9.426				7.624	7.734	8.749				9.785	9.653	10.162
	138	2.231	0.709	2.806				2.253	2.71	2.487				3.473	2.428	3.41				1.979	1.501	3.421				4.854	4.19	5.918				6.79	8.192	8.523				9.214	7.654	9.515				10.114	9.141	10.805
	144	1.486	2.072	3.126				2.056	2.177	2.838				2.913	1.203	4.546				2.91	2.592	4.379				5.265	4.918	6.464				7.428	8.036	8.839				8.379	9.182	8.667				10.377	9.197	11.075
	150	2.92	2.375	3.624				2.229	2.344	2.669				3.317	2.223	3.317				2.31	2.702	4.486				5.973	4.485	6.64				6.853	8.87	9.186				8.91	9.007	9.762				9.852	9.497	11.502
	156	2.29	1.088	3.767				1.644	2.359	2.583				3.542	1.93	4.198				2.763	2.882	4.421				5.698	4.417	6.767				7.486	8.335	9.12				9.164	8.285	9.478				10.236	9.883	10.326
	162	3.302	2.321	3.292				3.018	2.902	2.26				3.96	2.191	3.629				2.935	2.749	4.147				5.763	4.535	7.351				8.845	8.536	9.112				10.096	9.412	9.875				11.325	9.898	11.337
	168	3.196	1.775	3.486				2.756	2.798	2.731				4.079	3.182	4.73				3.727	3.185	4.411				6.02	4.866	8.485				7.858	9.115	9.72				9.374	9.624	10.034				11.294	10.345	11.335
	174	3.165	1.984	2.991				3.136	2.313	3.218				3.295	2.279	4.106				3.005	3.834	4.878				6.918	4.563	6.684				7.267	9.292	8.886				9.632	9.032	10.51				11.338	10.352	11.986
	180	2.888	2.195	4.029				2.224	3.027	2.948				3.405	2.516	4.375				3.165	3.24	4.945				6.027	5.98	8.011				7.612	9.226	10.757				10.736	9.01	10.242				11.261	10.151	11.813
	186	3.326	1.897	3.255				3.521	2.588	3.343				3.768	2.625	5.157				3.799	3.978	5.294				7.17	5.715	8.056				9.946	9.742	10.917				9.776	10.317	9.601				11.65	10.118	11.126
	192	2.831	2.278	4.459				2.463	3.224	2.877				4.185	3.183	4.453				3.872	4.176	4.378				6.262	5.845	7.672				8.384	8.669	10.298				10.209	8.517	11				12.361	10.829	12.269
	198	4.114	2.65	3.848				2.582	3.354	4.097				4.849	2.318	4.294				3.734	3.709	5.405				6.485	5.993	7.724				9.865	9.601	10.512				10.508	11.316	10.416				11.873	10.012	11.491
	204	3.822	2.79	4.334				3.147	3.858	3.524				4.639	2.237	4.286				3.884	3.421	4.968				7.343	6.671	8.007				9.624	9.63	10.117				10.294	9.911	10.974				11.882	11.233	11.927
	210	4.015	2.187	4.722				3.198	3.716	4.099				4.826	3.498	5.422				4.067	3.405	4.97				6.642	6.478	7.357				10.061	10.282	9.933				10.471	9.816	10.533				12.541	11.024	13.557
	216	4.552	2.298	4.738				3.657	3.427	4.287				3.876	3.404	4.627				3.488	3.447	4.979				6.988	7.085	8.113				9.308	10.612	11.02				10.823	10.52	12.154				11.82	10.594	13.272
	222	3.732	3.283	3.972				3.106	3.077	4.145				3.358	3.329	5.443				3.59	4.548	4.317				7.342	6.569	8.035				10.276	10.253	11.839				11.099	10.655	11.043				11.396	11.593	13.517
	228	4.589	2.672	3.976				3.283	2.922	3.052				4.873	3.749	5.51				4.377	3.637	5.708				7.37	7.032	8.301				9.663	10.316	11.307				10.749	9.969	11.41				12.576	10.939	13.202
	234	4.67	2.353	4.679				3.938	3.392	3.699				4.941	3.816	5.7				4.171	3.961	5.122				7.765	6.585	9.119				10.287	10.159	11.435				10.851	10.819	11.63				12.288	10.951	12.331
	240	4.341	3.511	4.186				4.006	2.967	4.119				5.453	3.785	5.018				4.574	3.868	4.947				8.406	6.637	9.032				10.953	11.286	11.611				11.809	10.469	12.333				11.571	11.211	13.343
	246	4.546	3.471	4.575				4.467	3.797	4.365				5.056	3.589	5.007				4.098	4.473	6.061				7.197	6.639	9.345				10.996	10.065	11.635				10.34	10.969	10.839				12.271	11.77	13.341
	252	4.032	3.239	4.866				3.488	3.311	4.776				5.309	3.565	6.128				5.082	4.599	5.929				7.748	6.662	9.477				9.638	11.141	12.03				12.129	11.358	11.94				12.322	11.421	13.2
	258	4.828	2.649	4.832				4.004	3.739	3.96				5.789	4.04	4.974				4.727	4.13	5.766				7.863	7.759	9.736				10.468	11.189	12.256				10.957	11.125	12.96				11.394	12.029	14.267
	264	4.508	3.112	5.362				3.845	3.39	3.677				5.541	4.391	5.437				4.928	4.347	5.663				7.536	7.286	8.977				11.469	10.925	12.095				11.652	11.475	11.874				12.666	11.188	13.274
	270	4.518	3.291	4.765				4.294	3.874	4.996				5.68	3.391	5.486				5.325	4.689	6.65				8.038	8.12	9.929				11.571	11.769	12.671				10.934	11.462	11.882				12.676	11.381	13.466
	276	4.565	3.702	4.803				4.697	4.034	4.592				5.343	4.106	5.851				4.973	5.306	5.833				8.48	7.665	9.111				10.351	11.975	12.865				12.063	10.862	12.257				12.005	12.328	13.82
	282	5.113	4.015	5.598				4.381	4.224	4.774				5.124	3.941	6.929				4.685	4.026	6.167				7.947	7.165	10.425				10.702	12.067	12.816				10.867	11.719	12.071				12.18	11.05	13.655
	288	5.249	3.203	5.663				4.871	4.6	5.35				5.444	4.552	6.164				5.026	4.766	5.894				8.002	7.461	9.128				10.691	12.23	11.325				11.685	10.5	11.908				13.242	12.153	13.43
	294	5.345	4.302	5.126				4.823	5.063	4.232				5.628	4.236	5.745				5.53	4.918	5.568				8.443	7.776	10.482				11.465	11.49	11.947				12.08	11.755	11.385				12.35	11.399	13.443
	300	4.274	3.361	6.28				4.45	4.266	4.9				4.871	4.192	6.354				6.179	5.22	6.394				8.125	8.306	10.95				11.249	12.426	13.111				12.589	11.133	12.106				12.995	12.369	13.603
	306	4.265	3.366	4.457				4.885	4.15	4.987				5.898	4.532	5.703				5.168	5.286	5.942				8.373	8.764	9.733				12.354	11.84	13.729				12.804	12.081	12.733				13.4	12.277	14.023
	312	5.484	3.838	5.722				4.656	4.803	5.288				5.777	4.486	5.795				5.149	4.259	6.297				8.689	9.006	9.736				11.326	12.51	13.463				12.645	12.066	11.911				13.445	12.506	13.66
	318	5.007	3.675	5.425				5.245	4.384	5.304				6.984	4.134	5.599				5.226	5.06	7.762				8.553	8.358	9.977				12.12	12.557	14.12				13.992	12.38	12.049				13.463	12.899	13.567
	324	5.594	3.791	6.069				4.94	4.87	5.8				6.081	3.997	5.988				5.68	5.797	7.224				8.399	8.873	11.111				10.551	12.61	12.833				11.493	12.06	12.403				12.707	11.492	14.355
	330	5.591	3.567	5.649				5.3	4.395	5.46				6.509	4.718	6.433				6.157	5.265	6.358				8.262	7.862	10.771				12.142	11.765	13.045				11.644	12.123	13.537				13.88	12.938	14.384
	336	6.1	4.166	5.907				5.305	4.231	5.311				5.314	4.769	6.329				6.748	6.245	7.368				9.124	8.874	10.679				11.558	11.901	13.323				12.344	12.515	12.666				13.626	13.25	14.207
	342	6.584	3.639	5.905				4.927	4.591	4.492				6.535	5.036	6.427				6.287	5.622	6.549				9.336	8.536	9.919				11.587	12.216	13.732				11.847	12.356	13.495				12.347	13.332	14.613
	348	5.421	4.3	5.722				5.387	3.931	4.929				5.268	4.223	6.661				6.504	5.392	7.735				9.809	8.428	11.235				11.2	12.163	13.711				12.753	12.698	12.863				13.898	13.497	14.516
	354	6.509	3.906	6.142				4.548	5.091	4.88				6.186	4.452	7.431				6.452	5.788	6.734				8.937	8.941	11.584				11.928	13.242	14.369				11.726	13.838	13.054				12.895	13.682	14.276
	360	6.333	4.515	5.898				5.713	5.307	5.921				6.589	4.536	7.086				5.984	5.398	7.637				9.97	8.892	11.325				11.647	13.019	13.73				13.219	13.462	13.226				13.197	12.91	14.497
	FRET-b1AR-cNorEpi
	time (s)	-12									-11									-10									-9									-8									-7
	0	0	0	0	0	0	0	0	0	0	0	0	0	0	0	0	0	0	0	0	0	0	0	0	0	0	0	0	0	0	0	0	0	0	0	0	0	0	0	0	0	0	0	0	0	0	0	0	0
	6	-1.259	1.395	-0.549	0.43	-0.567	0.02	0.428	0.328	-0.792	0.975	-0.528	0.358	0.753	0.947	0.489	-0.359	0.242	0.377	0.659	0.323	-0.109	1.596	0.245	0.72	-0.156	-1.319	-0.681	-0.231	-0.026	1.347	-1.038	0.398	0.183	0.893	0.403	-0.182	2.193	0.045	0.123	1.316	0.502	0.895	0.45	-0.716	0.91	1.884	1.141	0.125
	12	-0.318	1.28	-0.184	0.704	-0.776	-0.127	0.534	0.861	-0.172	-0.4	-0.134	1.388	-0.067	0.818	1.082	0.461	-0.361	0.396	-0.072	0.158	0.241	0.249	0.663	0.161	-0.221	-0.747	-1.316	1.153	-0.881	0.744	-0.734	-0.181	-0.58	0.985	0.7	-0.291	1.337	-0.215	0.882	1.372	0.395	0.864	0.803	0.381	0.851	2.56	1.832	0.845
	18	-0.779	0.512	0.287	1.455	-0.671	-0.454	0.28	0.882	0.121	1.464	0.48	1.293	0.223	0.855	0.577	0.098	1.236	0.173	0.411	0.758	0.62	0.731	1.15	1.283	-0.292	-0.603	0.592	1.259	-0.463	1.461	0.847	0.878	0.255	1.357	0.988	1.328	2.048	1.49	1.755	2.83	2.642	2.114	-1.149	-0.135	1.064	2.742	2.667	1.587
	24	0.122	1.726	0.436	1.566	-0.65	-0.671	0.307	0.089	-0.076	0.653	0.15	1.164	0.61	2.212	2.24	-0.079	0.121	0.402	0.526	0.343	-0.312	1.176	1.275	1.785	0.371	-0.347	-0.788	1.585	0.342	0.084	0.146	1.513	0.001	1.729	0.852	0.316	4.169	1.111	1.905	4.208	1.68	-0.057	1.141	1.323	1.962	3.787	3.655	2.163
	30	-0.763	1.467	-0.019	1.881	0.179	1.157	0.804	0.079	-1.347	0.526	-0.931	0.776	1.49	2.205	2.278	0.364	-0.437	0.786	0.46	0.394	-0.084	1.864	1.037	1.52	-0.94	0.151	1.15	1.269	0.434	0.888	0.879	1.666	-0.3	0.684	0.829	1.299	3.751	1.541	1.783	2.928	2.047	0.721	0.345	1.724	2.334	4.574	4.39	3.392
	36	-0.746	-0.071	-0.223	1.854	0.593	-0.249	1.584	0.526	0.795	0.708	0.307	1.032	1.419	1.029	1.545	-0.7	1.104	1.32	0.916	0.28	-0.296	1.229	1.511	0.935	0.255	0.908	-0.091	1.918	0.562	1.166	0.804	2.374	0.429	1.221	2.143	0.673	3.117	3.394	3.923	4.994	2.918	2.454	1.905	1.676	3.93	5.763	5.048	4.985
	42	0.39	0.849	0.796	1.369	-0.997	0.532	0.456	0.782	-0.053	0.431	0.562	1.185	0.917	1.539	1.633	0.223	-0.163	1.217	0.53	1.097	0.617	2.426	2.573	1.304	-0.046	-0.205	1.44	2.459	1.021	2.028	2.601	2.241	1.781	0.711	1.396	0.879	5.023	3.26	3.756	3.423	3.989	2.465	1.054	2.882	5.274	6.746	5.25	3.692
	48	-0.364	1.108	0.323	1.556	0.667	1.203	-0.044	0.766	0.22	1.08	0.216	0.198	2.297	1.387	1.868	0.17	1.397	0.502	0.081	0.909	0.484	1.32	3.421	1.796	-0.565	0.028	1.516	1.739	1.116	1.779	2.05	2.048	2.004	1.533	2.054	1.363	4.851	4.732	3.452	2.696	4.737	1.217	1.103	2.573	3.386	7.21	6.891	4.687
	54	-0.225	1.394	0.503	1.312	0.328	0.469	0.34	1.676	1.028	0.784	-0.209	1.178	2.109	2.134	2.029	-0.087	0.758	1.798	0.855	1.646	0.632	3.114	2.757	2.947	1.084	0.461	1.172	1.896	1.704	2.189	3.08	3.261	2.403	2.541	1.883	3.319	6.16	3.73	4.6	6.339	5.561	3.076	2.525	2.385	4.311	8.774	8.028	5.846
	60	-0.491	1.228	0.59	3.059	-0.416	1.586	0.045	0.257	1.044	0.387	0.411	1.249	4.374	2.724	1.861	0.141	1.699	2.708	0.559	1.128	1.364	3.58	3.893	1.875	0.526	0.25	1.179	2.366	1.314	1.56	3.351	3.078	1.448	1.786	1.799	3.533	6.572	5.696	4.315	5.419	5.832	2.514	2.268	1.514	4.793	9.02	9.061	6.592
	66	-0.172	0.679	-0.351	2.355	2.107	1.261	0.846	0.896	-0.066	1.339	-0.073	1.287	3.34	3.985	2.117	0.367	0.676	1.311	0.668	1.836	1.688	4.167	3.352	1.463	1.29	1.486	1.818	4.144	1.08	2.411	3.356	2.884	0.944	1.87	3.567	2.278	7.311	4.703	4.58	5.683	5.848	4.471	2.653	2.54	4.769	8.592	10.151	7.43
	72	0.916	1.232	1.119	2.336	-0.219	0.958	0.476	2.007	1.079	1.024	-0.201	2.1	4.094	3.035	2.239	0.699	0.687	1.364	1.81	1.446	2.282	3.185	3.238	1.661	1.935	0.379	3.313	2.353	2.676	2.298	4.058	1.855	1.872	2.558	2.509	2.154	7.101	5.29	4.54	7.878	5.267	4.198	2.498	2.606	5.581	10.914	9.009	8.535
	78	-0.298	1.428	1.304	2.239	0.371	1.343	0.795	2.039	2.008	0.976	0.049	1.453	3.634	4.207	2.883	-0.614	1.497	3.164	0.539	2.894	2.029	3.408	4.046	3.324	1.488	0.475	2.493	3.264	2.196	2.741	4.876	2.513	2.818	2.272	2.85	2.867	7.625	5.781	5.366	8.278	6	4.557	2.206	2.802	4.732	11.889	10.39	7.284
	84	0.819	1.839	1.017	2.123	1.091	0.727	1.35	1.084	1.041	1.732	0.308	1.92	4.336	4.04	2.093	1.194	1.578	2.59	1.27	2.542	2.002	4.407	5.038	3.176	1.625	0.356	1.991	3.093	2.678	3.993	4.795	3.345	1.55	1.611	2.582	2.975	7.207	6.219	5.857	7.299	6.193	4.537	2.839	2.903	6.49	10.415	11.039	9.295
	90	0.289	1.395	0.709	2.422	0.56	1.268	0.782	1.449	1.212	1.506	0.218	0.999	4.088	4.025	2.141	1.342	1.857	2.931	1.651	2.354	1.112	4.017	3.226	3.031	1.108	1.34	3.271	4.22	2.384	2.758	5.872	4.306	2.024	2.261	3.161	1.995	8.179	6.543	6.669	7.795	8.087	4.384	3.117	3.859	6.678	11.791	12.889	9.377
	96	1.149	2.212	1.197	2.715	1.183	0.964	0.259	1.78	1.236	1.466	1.766	2.636	2.609	4.249	2.13	0.672	2.104	3.513	1.65	2.581	1.957	3.945	5.531	3.871	1.557	0.648	2.892	4.802	2.848	2.541	5.945	4.595	3.269	3.174	2.286	3.697	8.767	6.839	6.745	9.299	8.84	4.469	3.318	3.472	6.886	11.211	12.405	10.429
	102	0.474	1.526	1.392	3.327	1.383	0.544	0.503	1.989	1.57	2.335	0.35	0.254	5.252	3.739	3.201	-0.195	1.898	3.202	2.389	2.839	1.304	3.957	3.975	3.689	1.017	0.673	2.782	4.073	2.715	3.248	4.844	4.636	3.1	3.327	2.048	2.384	9.166	7.643	7.091	8.323	8.548	4.344	2.974	3.204	7.905	12.408	14.298	10.716
	108	1.791	2.774	1.211	2.463	2.793	1.268	0.718	1.777	1.753	1.95	0.831	2.018	4.163	5.347	3.213	0.695	1.704	2.624	1.379	3.329	1.863	4.654	4.951	4.236	1.392	1.393	3.245	4.498	3.861	2.804	6.35	4.681	3.815	2.722	3.843	4.287	9.127	6.736	6.876	7.505	8.363	5.136	3.247	3.47	7.315	12.641	13.619	10.849
	114	1.58	2.499	0.991	2.691	1.582	1.849	0.617	1.986	0.978	1.561	2.45	2.084	4.423	4.156	3.372	0.817	1.641	3.518	2.443	2.126	2.245	5.125	6.236	2.87	1.616	1.516	3.82	4.442	3.542	3.936	5.77	5.017	3.706	2.639	4.45	2.885	9.711	7.984	7.133	8.745	7.915	6.06	3.22	3.512	7.459	13.425	13.591	10.76
	120	1.92	2.662	1.913	3.935	1.723	1.079	1.091	2.257	1.461	1.954	2.251	2.627	4.871	6.314	3.701	1.964	2.622	3.896	3.039	2.743	2.569	5.123	4.359	4.249	2.086	1.501	2.743	5.406	2.736	3.973	6.36	5.855	5.349	2.809	3.074	4.449	10.61	9.222	7.504	9.73	8.933	6.181	3.621	3.078	8.855	13.932	14.544	11.364
	126	0.9	1.946	1.079	4.631	1.374	1.475	0.703	3.088	1.708	3.946	1.351	2.026	4.506	5.465	4.125	2.102	2.342	4.253	2.809	2.678	3.294	5.34	5.956	3.303	2.143	2.967	4.076	5.327	3.429	3.217	5.731	4.645	3.709	3.263	4.341	3.923	10.825	9.395	7.841	9.188	9.089	7.044	5.539	3.83	8.435	14.444	16.285	10.478
	132	2.719	3.159	1.711	3.536	1.637	1.339	1.497	1.67	1.927	0.889	1.972	1.779	4.589	5.76	3.739	1.638	2.54	4.274	3.386	3.08	2.012	7.419	6.526	3.576	1.827	1.482	4.292	5.548	3.946	4.616	6.106	6.037	4.567	3.13	3.471	5.062	11.04	10.406	8.225	11.742	8.646	5.367	4.038	2.777	7.672	15.356	15.123	11.829
	138	2.68	2.83	1.359	3.345	2.799	1.206	1.668	2.809	2.167	2.531	1.768	2.634	4.451	5.613	3.655	1.758	2.993	5.014	2.509	3.175	3.58	6.523	5.45	4.187	2.178	2.882	4.311	5.797	5.003	4.655	7.335	6.376	3.762	3.518	4.405	5.469	11.548	9.771	8.544	9.446	8.928	5.403	4.052	4.288	7.937	15.217	16.127	12.77
	144	3.194	3.115	1.765	2.207	0.976	1.429	1.037	2.376	2.232	3.121	2.424	1.607	5.205	5.89	4.722	1.256	3.067	4.517	2.588	4.15	2.953	7.084	6.036	4.8	2.129	2.008	5.29	5.113	4.313	4.128	6.928	5.184	3.725	3.014	3.786	4.743	12.66	9.469	8.873	10.344	9.279	5.921	4.636	3.444	9.931	15.272	17.164	11.879
	150	2.484	2.793	2.326	3.95	3.161	2.269	1.274	2.731	1.908	2.892	2.176	2.563	5.116	6.502	3.321	2.472	1.691	5.218	2.929	3.266	3.155	7.317	6.605	4.418	2.154	2.11	4.669	6.547	5.604	5.309	7.686	6.217	5.965	4.237	4.588	5.526	12.004	10.959	9.902	9.379	8.738	7.126	4.352	4.202	9.535	16.523	15.421	12.862
	156	2.224	3.668	2.864	4.452	3.353	1.116	1.396	2.52	3.091	3.312	2.103	3.206	7.711	6.415	4.1	1.859	3.019	4.541	3.646	3.951	2.845	8.636	7.307	4.889	2.321	1.954	4.898	7.289	5.838	4.444	6.438	7.289	2.883	4.265	3.588	6.172	12.62	11.287	8.479	10.886	11.375	6.917	4.66	4.787	8.952	16.193	17.702	12.367
	162	3.357	3.622	2.13	4.48	2.588	1.565	1.287	3.187	2.875	4.009	2.522	3.083	6.323	7.605	4.902	2.696	2.091	5.819	2.983	3.405	3.459	7.807	6.937	4.947	2.848	1.545	5.096	6.334	5.362	4.612	7.462	7.215	3.854	3.351	5.413	5.131	11.841	10.649	9.502	11.18	10.455	6.64	4.569	4.231	9.227	16.502	17.076	12.574
	168	2.777	2.613	2.42	5.32	4.667	1.096	1.607	2.441	2.731	3.054	2.221	3.342	6.479	7.659	5.402	1.508	3.37	4.802	4.915	4.207	3.481	7.452	7.792	4.96	2.771	2.042	3.88	7.293	5.673	5.444	8.36	6.137	5.679	3.645	5.066	4.913	11.616	12.347	8.793	11.346	11.266	7.511	5.594	4.603	9.355	15.152	17.255	13.82
	174	3.116	3.554	3.57	4.676	3.452	1.43	0.802	3.444	3.518	2.848	2.867	3.013	7.416	8.525	3.437	1.91	3.425	5.765	3.058	3.847	4.393	6.509	7.619	5.776	2.077	2.809	5.389	8.176	5.951	5.729	8.598	5.703	5.194	3.901	5.219	6.206	12.865	11.186	10.228	12.724	10.51	8.266	5.285	5.213	8.969	15.794	18.191	13.52
	180	4.543	3.794	3.431	4.545	4.432	3.377	1.597	2.681	2.902	4.147	2.168	3.834	6.425	7.994	3.864	1.534	3.586	5.523	4.318	5.408	3.602	7.631	8.206	4.505	3.793	3.068	5.848	7.232	5.774	5.526	7.928	7.449	4.461	4.372	4.85	6.621	13.739	11.462	10.41	12.162	10.522	7.789	4.681	4.385	9.227	16.472	18.3	12.554
	186	3.442	3.995	3.387	5.325	5.822	2.317	1.426	3.22	4.016	3.695	3.506	3.205	6.776	8.845	4.419	1.829	3.531	6.609	4.541	5.038	4.887	7.378	7.839	5.211	2.886	3.281	6.331	6.944	6.565	5.336	9.003	7.825	5.046	4.459	5.572	6.585	13.648	12.341	9.821	13.001	9.298	7.736	4.419	5.084	8.17	16.695	19.659	13.598
	192	3.429	2.771	3.767	6.376	4.909	2.622	2.15	3.332	3.208	4.665	3.791	4.532	6.246	6.862	4.933	2.888	3.102	6.644	5.078	5.868	4.762	8.556	9.079	4.492	3.497	2.925	4.437	8.455	6.262	5.786	8.029	8.428	5.792	4.184	4.265	6.701	12.318	12.345	10.5	12.521	12.215	7.384	5.526	5.881	10.377	16.829	18.754	13.942
	198	3.985	4.6	3.198	5.407	4.139	1.844	1.227	2.606	4.472	3.614	2.872	3.929	7.33	6.923	5.022	3.1	3.497	5.761	4.893	5.103	4.833	8.52	8.998	4.005	2.233	2.269	5.989	7.723	8.021	7.335	9.32	8.866	5.493	6.218	4.953	8.265	13.689	12.248	10.288	11.349	11.784	7.155	5.567	5.096	9.719	17.063	19.254	14.245
	204	4.606	4.615	3.722	6.924	4.026	2.699	1.439	3.575	4.954	3.806	3.303	3.799	8.403	7.57	4.787	1.368	2.943	6.777	5.255	5.265	4.051	9.51	9.282	5.926	3.483	3.791	6.754	8.769	7.689	6.436	9.243	8.567	5.153	5.165	5.538	8.125	14.425	13.672	11.343	14.329	11.196	8.759	5.69	6.45	8.466	17.273	20.566	13.732
	210	3.499	4.938	4.045	5.419	4.35	2.051	2.463	3.244	3.662	5.532	3.499	4.209	7.163	7.342	4.425	2.367	2.921	7.276	5.685	4.554	4.978	9.011	8.527	5.534	3.327	2.429	5.588	8.109	6.775	7.561	9.295	8.998	5.518	3.955	5.626	6.353	14.063	14.14	10.406	14	11.17	7.279	5.986	5.749	10.416	16.854	19.447	14.049
	216	4.722	4.122	4.1	6.347	5.275	2.724	1.938	2.882	3.987	5.794	4.341	4.552	5.934	7.608	4.443	2.681	2.752	7.082	5.27	4.554	4.502	9.231	9.171	5.079	2.039	2.534	7.195	9.862	6.99	6.464	10.54	8.853	5.254	4.319	6.788	7.121	13.381	13.776	11.217	14.343	11.546	7.598	4.664	5.791	11.186	17.045	19.456	13.405
	222	4.008	4.088	3.176	6.889	4.572	2.167	0.85	3.486	3.916	5.078	3.24	4.635	8.886	8.553	5.593	3.819	3.438	6.665	5.452	5.328	6.142	10.333	8.489	6.025	3.59	2.645	6.888	9.099	8.859	8.065	10.101	9.391	5.25	4.495	5.815	7.462	14.664	13.999	10.443	13.155	12.829	7.496	5.421	4.724	11.05	18.08	19.37	13.645
	228	3.688	5.404	4.757	6.476	6.155	2.251	2.062	2.725	4.777	5.277	4.05	4.613	8.152	7.474	6.874	2.795	2.916	6.766	5.064	5.374	4.973	9.625	10.249	6.424	3.674	2.085	8.044	8.181	8.501	6.403	10.397	8.492	6.214	5.567	5.86	7.789	14.825	13.783	11.318	14.459	13.574	8.535	6.378	6.203	11.113	18.337	21.042	14.671
	234	5.666	5.312	3.062	7.068	5.512	2.604	1.703	4.361	4.633	5.091	4.071	4.748	9.242	9.116	5.212	1.963	4.497	7.692	5.734	5.874	5.597	9.815	9.965	5.774	4.389	3.452	8.406	9.939	8.461	7.244	10.223	8.767	7.173	5.215	5.752	8.69	14.693	15.628	11.152	15.562	11.879	10.182	6.093	5.838	11.648	18.979	21.972	14.608
	240	4.977	4.776	5.572	6.1	6.011	2.711	2.426	3.305	5.387	5.179	3.549	4.026	8.641	9.113	6.078	2.878	2.978	7.513	6.536	6.955	6.211	9.845	8.564	5.5	2.903	3.127	6.628	9.726	9.449	7.3	10.877	8.944	5.258	5.82	7.019	8.104	15.39	13.544	11.995	14.922	14.406	9.63	6.025	5.269	11.997	18.64	20.379	16.467
	246	4.842	5.811	4.216	8.113	5.891	2.844	2.67	3.876	5.264	5.329	4.92	5.296	10.005	8.21	7.29	2.809	2.56	7.773	7.104	6.209	5.368	10.727	9.293	6.056	3.593	3.57	6.777	10.399	8.555	7.622	11.38	9.339	6.845	4.556	6.441	5.993	16.918	15.836	11.337	14.419	12.938	10.561	5.982	5.355	11.141	18.024	21.587	14.987
	252	5.295	5.719	4.357	7.088	5.815	1.963	2.573	3.645	6.069	6.681	5.365	5.599	9.241	9.356	5.617	2.348	4.091	6.396	6.683	6.348	6.335	10.294	9.265	5.416	3.669	4.031	8.519	10.871	9.058	6.72	10.867	8.927	5.785	5.52	5.434	8.729	15.12	14.015	11.866	14.64	13.68	9.001	6.17	6.405	11.837	20.495	20.473	15.372
	258	5.494	5.375	4.941	7.452	5.25	2.002	2.707	3.515	6.638	5.566	5.536	5.508	8.62	8.568	5.514	3.403	4.764	7.593	5.962	7.762	6.186	10.66	10.442	6.928	3.253	3.978	8.371	10.732	9.038	8.141	10.461	8.694	4.866	5.406	5.643	7.764	17.448	15.666	11.424	15.577	13.469	9.813	7.187	6.385	11.737	19.047	20.284	15.835
	264	4.859	5.514	4.69	6.84	5.477	3.156	2.199	3.977	5.532	6.799	5.803	4.092	9.047	9.262	4.837	3.047	4.589	7.426	7.053	6.615	6.914	10.433	10.778	5.803	4.12	3.381	7.341	11.202	8.796	8.049	11.696	9.943	7.745	7.044	5.833	8.109	17.873	16.169	11.9	15.03	14.228	9.506	7.309	5.84	12.447	19.632	21.146	14.587
	270	6.557	5.607	5.967	7.156	5.022	3.298	2.931	4.568	7.299	6.194	3.973	6.09	10.218	9.223	5.519	3.527	3.513	8.963	6.473	7.087	5.564	10.677	10.968	5.963	4.322	3.095	8.687	11.011	9.481	8.898	11.927	9.875	6.708	4.272	7.085	8.029	16.703	13.377	12.62	15.589	14.204	10.001	7.593	6.614	12.213	20.959	20.396	16.733
	276	6.742	5.848	5.224	8.654	7.42	3.588	2.901	4.071	5.853	6.355	4.567	6.422	10.405	10.218	7.151	4.299	3.715	8.808	6.077	7.836	7.21	11.312	11.094	5.709	4.33	4.753	8.571	12.256	10.65	7.794	10.627	10.529	6.945	5.859	6.861	9.885	17.078	16.081	11.798	15.736	13.288	10.019	7.188	6.557	12.24	21.29	21.047	15.778
	282	6.126	6.114	5.91	7.936	6.797	3.107	2.785	3.231	4.863	6.706	4.81	6.181	9.897	8.814	4.505	3.07	5.618	8.993	6.993	7.859	7.283	11.565	10.503	5.654	4.68	3.502	8.819	10.329	9.708	8.068	12.114	8.542	6.602	6.494	7.689	8.276	16.876	15.457	13.519	16.431	15.18	11.196	5.473	6.893	11.719	18.85	22.751	17.239
	288	5.775	5.669	6.193	8.015	7.182	2.927	2.311	4.089	5.959	6.988	5.617	6.008	10.477	9.884	6.528	4.067	4.225	7.49	7.025	7.327	8.656	11.246	10.217	5.99	4.875	4.499	8.887	12.118	8.657	8.844	12.298	11.633	6.987	5.283	8.576	9.757	17.649	16.054	13.82	15.468	13.236	11.191	7.642	6.98	12.041	20.33	21.312	15.703
	294	7.508	6.923	5.909	9.225	7.442	3.534	3.473	4.206	6.092	7.015	6.685	5.508	10.889	10.3	7.279	2.223	4.615	9.137	7.174	8.288	7.52	11.432	11.044	6.416	3.447	4.731	7.96	12.106	11.454	8.269	12.213	10.26	7.833	6.43	6.479	8.608	17.707	15.482	13.011	16.728	13.5	10.107	7.478	6.944	11.738	20.45	21.625	16.972
	300	6.915	6.7	5.904	8.466	6.557	4.773	2.788	4.692	6.637	6.271	4.941	6.14	11.008	10.478	7.094	4.272	4.081	8.45	6.561	9.565	7.773	12.659	11.168	6.305	4.241	5.105	9.493	11.359	9.964	7.863	12.699	9.778	6.402	5.717	7.783	9.105	17.941	15.659	12.885	16.385	13.346	9.905	6.862	5.628	12.299	20.474	23.447	16.311
	306	8.176	7.131	6.506	8.219	8.576	4.783	2.063	4.137	5.823	6.724	5.434	6.317	9.979	11.217	5.83	3.24	4.597	8.105	7.815	6.627	8.089	11.131	11.463	7.775	4.403	4.855	9.329	10.978	10.257	9.625	13.502	10.559	7.977	5.326	7.66	10.493	18.148	17.018	12.728	16.429	15.043	10.07	7.511	7.056	13.409	19.954	21.903	15.825
	312	7.458	6.839	6.701	8.226	6.849	3.582	2.986	3.433	7.386	7.483	5.478	6.226	11.529	11.636	6.789	4.448	4.566	10.141	8.297	8.155	8.325	11.585	11.243	7.854	4.189	4.315	9.707	11.713	12.422	9.69	12.358	11.35	7.611	6.037	7.373	9.716	17.915	16.198	14.589	17.357	15.041	11.462	7.83	7.819	12.921	21.525	22.689	16.605
	318	8.398	7.005	6.875	8.747	6.643	3.862	2.99	5.012	6.877	8.507	6.955	7.18	10.419	9.607	6.942	3.246	3.149	9.635	8.679	8.253	8.605	12.589	12.697	8.184	4.16	4.799	8.627	12.065	9.941	9.389	13.118	11.451	7.716	6.29	8.319	9.633	17.554	15.83	15.094	16.155	16.076	10.868	7.732	7.232	12.773	20.06	22.817	16.263
	324	7.664	7.638	6.825	9.322	6.077	4.1	2.521	5.825	7.423	7.777	7.446	6.881	12.065	10.34	6.401	4.849	4.162	8.425	8.131	8.651	8.234	11.436	12.856	6.611	4.621	4.956	9.117	13.638	10.509	8.287	13.657	12.261	7.482	6.432	7.648	9.242	18.2	15.516	12.242	19.164	15.614	11.842	7.666	7.29	13.756	20.582	21.769	14.879
	330	8.991	7.227	7.152	8.735	7.4	5.003	3.709	4.684	6.564	7.783	6.57	7.825	11.206	10.809	6.378	4.056	5.132	10.37	8.863	8.139	8.638	12.199	11.364	7.286	4.413	4.501	8.915	12.118	11.255	9.254	13.734	11.297	7.973	6.855	7.637	10.364	18.08	17.04	14.147	17.393	16.023	11.518	8.509	8.106	14.458	21.259	22.458	18.617
	336	8.721	6.784	6.205	8.16	7.814	3.493	3.151	4.466	7.659	7.123	6.367	6.457	12.356	10.915	6.101	4.719	5.565	10.6	9.263	8.782	7.812	13.023	11.272	7.515	4.881	5.441	8.504	14.232	10.771	9.631	14.643	11.993	9.524	6.826	7.945	10.63	19.038	18.309	13.584	16.979	17.387	11.354	9.077	7.327	14.439	21.093	22.155	16.991
	342	8.306	7.321	7.181	10.131	8.495	5.234	2.917	3.311	6.659	8.573	6.499	6.979	10.839	11.662	7.786	4.527	4.439	9.51	9.013	9.065	7.967	13.082	13.182	8.465	4.33	5.858	9.035	13.307	11.432	9.888	13.599	11.6	7.2	5.949	7.752	10.324	19.257	16.929	14.527	19.018	15.424	11.803	8.275	6.925	13.322	22.007	23.482	17.239
	348	8.634	8.316	7.346	8.547	7.011	3.508	3.984	4.847	6.683	10.059	7.365	7.623	11.546	12.041	7.311	3.447	6.594	10.395	8.041	9	7.84	12.745	12.328	7.8	3.761	5.096	10.123	12.868	11.972	9.447	16.563	9.731	7.579	7.947	7.774	9.128	19.68	17.271	14.549	18.256	15.89	11.272	7.959	6.878	14.315	21.722	22.811	18.586
	354	9.464	7.639	6.23	10.577	9.1	4.743	3.203	4.832	8.418	7.547	7.806	8.204	11.728	11.015	6.82	4.009	5.833	10.001	7.833	9.254	8.951	13.344	11.714	9.487	4.151	5.939	10.019	13.489	11.845	9.202	14.977	11.598	8.251	7.509	7	9.867	19.469	17.846	13.567	19.292	16.121	12.128	8.553	8.061	14.483	21.849	22.959	18.036
	360	9.895	8.857	7.12	9.564	7.282	4.468	3.866	4.717	7.458	7.602	7.884	7.737	11.541	13.086	7.229	5.095	5.518	10.684	9.579	9.814	9.598	14.339	13.531	8.152	5.848	6.258	10.902	13.796	11.843	9.436	14.601	12.183	8.464	7.002	9.04	10.928	18.233	18.503	13.803	18.09	17.271	12.095	8.001	6.997	14.034	21.875	24.566	16.304
	FRET-b2AR-cNorEpi
	time (s)	-12									-11									-10									-9									-8									-7
	0	0	0	0	0	0	0	0	0	0	0	0	0	0	0	0	0	0	0	0	0	0	0	0	0	0	0	0	0	0	0	0	0	0	0	0	0	0	0	0	0	0	0	0	0	0	0	0	0
	6	-0.131	-0.515	-0.744	0.714	1.093	-0.882	-0.229	-0.641	-0.334	-0.574	0.665	0.431	0.642	0.423	-1.147	0.313	-0.054	0.115	-0.492	-0.228	-0.462	-0.836	-0.483	-0.716	1.215	0.637	0.961	0.347	-0.062	-0.006	-0.161	0.108	0.237	-1.098	0.266	0.474	1.005	0.669	0.498	-0.971	0.438	-0.052	-0.249	1.588	1	-0.383	0.563	1.993
	12	-0.489	-0.734	-0.913	0.64	0.715	0.072	0.02	0.749	-0.084	0.07	0.702	-0.055	0.97	-0.698	-0.08	0.168	0.848	0.011	-0.377	0.5	0.485	-0.923	-2.017	0.5	-0.263	-1.013	0.285	1.346	1.318	1.407	0.646	0.808	0.881	-0.606	0.897	0.401	0.802	1.568	1.458	-0.789	1.634	1.277	1.901	1.175	1.409	0.982	1.047	3.596
	18	0.081	1.152	-0.15	0.77	1.86	0.195	-0.885	0.445	0.903	-1.164	1.769	2.495	1.275	0.544	0.275	1.674	1.634	1.162	0.351	1.629	0.486	-0.159	0.393	-0.811	0.674	0.054	0.744	1.356	0.645	1.633	0.303	0.695	3.09	-0.136	0.579	1.243	1.888	3.654	3.215	0.656	3.531	0.723	0.888	1.421	1.818	1.206	3.498	4.688
	24	0.368	0.612	-0.246	1.301	2.103	0.811	0.156	0.436	0.251	0.493	2.076	0.299	1.706	-0.598	-0.445	0.687	1.333	-0.258	0.826	3.668	0.756	0.284	-0.07	-0.192	0.69	2.064	0.843	1.607	2.564	2.285	1.949	1.021	2.443	-0.385	0.861	1.536	3.303	4.288	3.683	1.286	2.94	1.453	2.272	1.175	2.992	3.063	4.43	5.603
	30	0.439	1.265	-0.094	1.022	0.719	1.496	-0.731	1.8	0.421	0.43	1.7	2.116	1.519	1.2	1.319	0.757	0.888	1.492	1.092	2.738	1.748	0.801	0.698	1.178	1.579	0.541	2.337	3.042	2.896	2.293	1.511	2.139	2.887	1.03	1.002	1.703	3.982	4.889	4.389	0.966	3.22	2.619	1.235	2.166	3.265	2.769	6.598	6.868
	36	0.284	1.895	0.695	0.907	1.66	1.151	-0.741	0.634	0.477	1.19	3.115	1.109	2.084	0.892	0.799	0.79	1.333	2.009	2.546	3.409	2.388	0.711	0.322	0.984	2.734	0.647	1.246	2.622	3.951	3.866	1.734	2.376	2.647	0.719	0.884	2.833	4.787	6.78	5.82	1.595	3.594	3.776	3.045	1.745	4.695	3.779	7.028	7.439
	42	-0.397	1.932	0.547	2.134	1.883	1.518	-0.966	0.392	0.399	0.586	4.11	1.559	2.009	0.783	1.778	0.59	1.266	1.83	2.351	3.945	3.431	0.218	1.121	0.787	2.136	0.785	3.492	4.218	6.521	5.112	2.631	2.498	4.285	2.31	1.696	2.185	6.615	8.401	7.365	2.712	3.732	3.2	2.447	3.506	4.242	4.869	8.435	10.195
	48	0.529	1.364	0.929	0.712	0.808	1.375	-0.083	0.424	-0.029	0.618	3.986	1.27	2.633	0.933	1.594	0.83	2.034	2.018	1.88	4.936	3.928	1.38	1.56	1.371	0.994	2.036	2.114	3.882	6.776	6.279	2.841	3.688	3.429	2.015	2.812	2.745	6.934	8.568	8.996	2.018	4.713	4.596	3.367	3.696	5.323	4.785	9.556	11.935
	54	0.676	2.676	0.16	1.656	1.582	1.796	-0.172	0.456	1.589	1.709	4.009	1.48	1.825	0.587	2.119	1.251	1.992	1.547	1.489	5.576	5.081	0.864	1.962	2.589	2.178	2.248	2.855	5.034	8.439	6.371	3.169	4.227	4.249	1.849	2.4	3.083	8.341	10.526	10.146	2.462	6.952	5.012	3.389	4.711	5.965	7.612	11.445	12.062
	60	1.009	2.537	0.251	1.465	1.034	0.503	-0.346	1.181	1.01	2.379	4.381	1.877	1.651	2.004	1.402	1.045	1.554	2.218	3.065	6.805	4.939	1.617	2.376	2.677	3.036	2.375	2.75	5.978	7.72	7.913	2.306	4.115	5.388	2.41	2.328	3.236	8.369	12.096	11.103	3.246	6.478	6.316	4.466	4.538	6.576	8.732	14.108	12.591
	66	0.391	3.365	-1.127	1.452	2.531	1.637	-0.455	1.019	0.548	1.849	5.652	2.748	2.676	1.534	2.574	0.09	2.247	2.559	3.765	8.242	4.725	1.412	2.701	4.389	2.264	2.741	2.579	5.2	11.161	8.134	3.863	5.163	5.445	2.891	3.321	3.282	9.973	13.37	12.733	3.797	5.707	6.776	4.384	5.576	6.48	8.046	13.926	13.943
	72	0.843	2.866	0.827	1.708	1.761	1.894	0.346	1.373	1.164	1.089	6.295	2.309	1.203	2.027	1.918	1.221	2.103	2.371	3.898	8.057	6.208	2.195	3.146	4.18	1.701	3.66	2.538	5.722	11.778	9.589	4.18	5.194	6.325	3.361	4.012	4.06	10.264	16.282	13.272	2.863	7.222	8.047	4.815	4.557	6.792	8.946	16.41	17.299
	78	0.865	3.024	0.765	2.02	1.984	1.685	-0.002	0.688	0.836	1.406	6.295	2.652	2.362	0.931	2.881	1.044	1.875	2.543	3.938	8.222	6.969	2.888	2.427	4.53	3.187	2.992	2.797	7.52	11.215	9.748	3.541	6.015	8.579	3.291	4.614	4.822	11.277	15.656	14.313	4.14	7.737	8.195	4.227	5.623	7.108	9.717	18.077	17.31
	84	2.186	4.585	1.769	2.272	2.348	1.867	-1.063	-0.029	0.593	0.931	6.898	3.477	3.246	1.09	3.014	1.52	2.973	3.058	5.538	9.61	6.21	1.415	3.191	3.799	2.832	3.479	3.535	8.201	12.918	10.061	4.143	6.971	7.922	3.468	4.721	4.543	11.18	16.289	15.038	4.871	7.805	8.981	4.332	6.568	7.019	10.876	18.961	19.172
	90	1.97	3.981	0.322	0.642	1.921	2.285	-0.255	1.981	1.027	2.887	8.122	4.096	2.605	1.824	2.889	1.808	2.159	3.034	4.374	9.8	7.819	2.899	3.519	4.05	2.906	4.172	3.889	9.058	13.798	11.581	4.665	7.495	7.848	3.108	4.547	3.943	13.15	18.586	16.004	5.429	7.341	10.017	4.538	7.144	8.23	10.368	19.767	20.292
	96	2.089	3.786	0.938	1.365	1.715	1.549	-0.031	1.256	1.72	3.988	6.723	3.644	2.511	2.345	1.89	1.761	3.446	2.319	5.708	10.491	7.404	3.953	3.49	4.513	3.249	3.408	3.32	8.682	15.043	13.198	5.692	6.982	8.457	3.798	6.725	5.448	13.668	19.609	16.055	4.438	8.834	8.012	5.402	5.544	7.134	11.625	20.182	20.413
	102	2.163	4.913	0.376	1.624	1.585	2.762	0.742	1.677	1.506	3.606	7.911	3.437	2.965	2.472	2.317	2.587	3.743	3.04	5.306	11.684	8.603	3.52	3.475	5.101	4.321	4.356	4.795	8.297	14.106	14.075	5.428	6.631	9.162	3.356	6.152	5.162	13.827	18.895	17.915	5.009	8.804	10.538	5.082	7.896	8.214	10.972	21.445	22.392
	108	1.505	5.01	2.484	1.3	1.924	1.722	0.087	1.514	1.566	3.493	8.891	3.913	2.942	1.085	3.887	1.233	3.748	3.672	5.869	11.772	10.112	2.812	5.032	6.75	4.221	3.963	4.351	11.706	16.514	14.029	4.953	7.341	9.065	4.656	6.441	4.494	16.297	20.382	18.906	4.625	10.039	10.513	6.544	6.712	8.432	11.861	22.412	22.393
	114	0.742	5.796	-0.581	2.64	3.822	2.645	0.053	1.068	2.097	2.778	9.582	4.93	2.419	2.899	3.092	2.057	2.811	3.428	6.985	11.288	9.918	3.454	5.098	6.249	4.537	4.699	4.517	10.178	16.969	16.11	5.104	9.29	9.411	4.257	5.697	5.09	15.931	21.245	18.298	6.438	9.427	10.739	5.592	6.643	8.567	12.692	21.839	23.051
	120	1.187	5.166	1.377	1.909	2.467	3.658	0.558	1.195	1.357	3.313	9.342	5.966	3.55	2.681	3.836	2.045	3.064	4.229	6.632	14.211	9.945	3.077	4.899	6.274	4.084	5.082	4.654	9.745	18.239	15.553	5.072	7.11	10.482	5.733	7.018	5.409	16.799	20.908	19.782	4.718	10.151	12.267	7.134	7.561	7.351	12.911	24.351	21.912
	126	1.36	6.108	1.98	1.707	2.767	3.253	0.586	1.781	3.053	3.702	9.763	6.461	1.744	2.787	3.66	2.361	2.539	3.596	7.838	14.843	10.858	3.324	4.637	5.893	4.322	4.648	4.773	10.417	19.173	14.749	5.959	9.546	10.33	5.838	7.111	5.338	15.63	20.566	20.871	5.839	10.337	13.559	8.098	8.464	9.445	13.695	25.965	24.801
	132	1.305	6.306	1.535	3.184	2.384	1.554	0.504	1.314	2.46	3.406	11.576	5.399	2.942	3.152	4.565	3.556	3.894	3.705	6.065	14.082	10.834	3.847	6.015	5.748	4.9	4.782	5.503	12.551	19.205	17.288	6.09	8.056	11.45	4.771	6.438	5.569	18.221	24.584	21.034	7.293	11.501	13.431	6.937	8.943	9.516	12.857	25.002	24.541
	138	1.448	6.879	2.004	3.31	3.082	2.525	1.355	2.946	2.543	4.394	9.937	6.76	3.543	2.776	4.431	1.943	2.976	3.685	7.757	15.837	12.21	4.04	6.655	6.902	4.232	5.208	5.75	10.995	20.241	18.579	6.186	9.76	11.848	4.922	6.974	5.564	17.178	24.239	21.968	5.645	11.664	12.303	7.249	7.937	7.399	13.821	26.711	25.829
	144	1.268	6.422	1.845	2.289	3.154	2.892	0.298	2.236	2.856	3.592	10.175	6.576	3.424	3.158	3.515	2.493	3.17	4.884	8.733	15.884	14.313	4.872	5.947	7.637	4.786	4.583	5.741	11.651	21.241	18.568	6.649	9.514	11.036	6.632	7.108	5.676	18.47	25.127	22.633	6.583	10.506	13.226	7.035	8.947	9.771	13.373	28.006	25.739
	150	3.41	6.853	3.412	2.189	3.777	3.47	0.546	2.214	1.912	4.309	11.764	7.76	3.886	3.597	5.517	3.317	3.344	4.744	9.175	15.657	13.849	4.114	6.134	7.719	4.257	6.397	6.203	13.093	21.968	17.86	5.863	9.885	11.415	5.946	8.742	5.619	18.956	24.209	22.315	6.712	10.937	13.714	7.21	10.209	10.41	15.099	28.43	27.266
	156	2.225	6.333	2.545	2.288	4.117	3.469	0.529	2.966	1.537	4.577	10.945	7.162	3.61	3.039	3.958	3.15	3.657	4.148	8.849	17.144	12.724	4.638	5.999	7.523	5.008	6.893	5.761	13.776	23.286	20.557	6.42	10.064	13.657	5.452	8.055	6.804	19.343	25.689	23.933	6.212	10.775	12.96	7.508	10.2	10.091	15.938	27.006	26.95
	162	2.902	7.331	1.541	1.94	5.114	3.802	1.024	1.53	3.134	5.599	11.919	7.625	4.554	3.932	5.586	2.635	4.012	4.708	8.755	17.561	12.967	4.785	5.857	8.697	5.218	6.894	6.841	14.837	23.455	20.23	6.395	10.379	14.56	7.159	8.097	6.666	18.914	27.439	24.668	7.131	11.759	13.778	7.896	10.257	10.189	16.035	28.05	27.726
	168	1.991	6.82	3.04	2.536	2.973	1.982	1.396	2.672	2.619	5.254	13.033	7.508	3.856	3.552	5.203	2.649	4.42	4.094	10.067	18.676	15.217	4.58	7.15	8.146	6.002	6.563	6.478	14.251	23.161	20.179	7.342	9.91	12.809	5.737	6.866	7.266	19.495	26.941	24.715	7.263	11.285	15.295	6.846	9.44	9.542	16.304	29.637	28.9
	174	3.054	7.214	1.991	3.318	3.218	3.658	0.719	0.981	2.581	5.216	12.818	7.58	3.969	3.473	5.425	2.961	4.303	4.419	9.939	17.962	15.853	4.477	8.528	9.389	4.577	5.494	6.04	15.046	22.925	20.503	7.674	9.927	14.268	5.838	7.718	6.597	19.485	26.923	26.781	7.282	13.056	15.272	8.175	9.613	10.208	17.413	29.729	28.941
	180	2.874	7.966	2.61	2.565	3.203	3.667	0.572	1.55	2.44	6.222	13.601	8.292	3.917	4.272	4.586	2.675	4.268	4.437	9.871	17.788	14.763	3.618	8.053	8.855	6.503	5.282	6.216	15.891	24.204	21.397	6.831	11.442	13.615	6.118	8.071	6.103	20.324	28.389	26.782	7.317	12.642	15.809	8.995	9.796	9.091	17.375	30.027	30.673
	186	2.5	8.493	4.095	2.583	3.239	3.735	0.874	3.086	2.88	6.433	14.376	7.916	3.675	4.661	6.553	2.816	4.079	5.118	10.158	19.291	15.576	3.496	8.784	9.19	5.845	6.698	6.519	15.197	25.774	21.71	7.762	12.86	14.264	5.898	9.314	7.529	19.683	27.361	26.622	6.761	12.868	15.79	9.019	10.106	10.004	15.881	29.87	30.38
	192	3.439	8.745	3.709	3.3	2.674	5.248	1.236	1.845	3.33	6.3	14.293	8.839	4.853	3.954	6.106	4.156	4.08	4.594	10.295	19.397	17.631	3.212	8.344	10.538	5.171	7.658	6.249	15.681	24.828	22.224	7.701	12.441	16.06	6.855	8.586	7.14	20.289	29.828	26.177	8.076	12.556	16.353	8.697	10.709	10.028	16.915	30.544	30.376
	198	3.321	8.117	3.654	2.678	4.218	4.627	2.202	3.037	2.971	5.192	15.579	8.179	4.317	3.921	6.094	4.291	4.575	5.35	9.666	19.651	15.43	4.833	8.19	9.227	7.116	6.902	6.838	15.122	24.932	23.64	6.744	11.879	14.184	6.918	9.827	7.435	20.262	29.174	26.254	7.091	12.437	18.829	8.963	10.431	10.866	18.134	30.13	30.141
	204	2.982	8.528	3.19	3.702	3.174	5.121	1.264	2.469	3.207	6.988	14.642	8.446	3.753	5.496	5.213	4.57	4.364	5.148	9.843	21.205	17.45	5.047	9.414	10.164	6.545	6.196	7.489	16.093	26.407	22.56	7.334	11.5	15.725	6.619	8.795	7.762	21.42	28.75	25.705	7.548	12.736	17.056	9.332	10.695	10.034	16.688	31.777	29.827
	210	3.676	8.016	4.04	3.348	4.496	3.713	1.343	2.094	3.857	6.914	15.55	9.546	4.695	4.139	5.703	3.614	4.132	4.928	10.951	22.069	16.577	4.124	9.486	10.645	6.725	8.35	6.506	16.499	27.094	24.213	8.813	12.742	15.278	7.833	8.131	6.794	21.517	29.626	26.829	7.506	14.341	16.561	8.741	10.011	11.078	16.979	31.173	30.518
	216	3.725	10.06	3.735	3.339	3.887	4.483	1.378	3.721	3.253	6.325	16.173	8.393	4.896	4.513	5.932	3.453	5.4	5.431	11.02	22.022	16.667	5.446	7.982	11.033	6.168	8.519	6.247	16.663	26.417	23.994	7.434	12.383	16.021	7.489	8.347	7.723	21.498	29.8	28.688	7.988	13.491	17.112	10.515	10.134	10.622	18.136	32.892	31.29
	222	4.211	8.715	4.595	3.273	3.859	3.664	1.412	3.256	3.687	6.94	15.162	9.464	4.428	5.358	7.113	3.939	5.455	5.127	10.42	22.918	17.859	5.763	8.977	9.859	6.692	9.179	7.133	14.988	27.638	24.602	7.953	12.213	16.428	8.47	8.53	7.354	22.302	30.612	27.604	8.071	13.496	17.27	9.427	10.685	10.312	17.931	33.547	31.706
	228	3.309	9.32	3.188	3.959	3.254	4.221	1.288	3.254	3.888	7.419	15.143	9.806	4.32	4.527	7.387	3.958	4.688	4.884	12.931	23.864	18.899	5.817	8.782	10.391	6.692	7.538	7.074	16.275	26.548	24.885	8.098	13.544	17.176	7.615	8.609	8.478	22.552	30.628	28.162	8.792	14.38	17.674	9.896	11.978	11.444	18.083	32.36	31.729
	234	3.181	10.778	3.8	3.597	5.251	4.156	1.109	1.932	3.591	6.378	16.786	10.05	3.573	4.935	6.208	3.62	5.129	6.629	12.788	24.584	17.516	5.706	9.418	12.475	6.326	7.903	7.506	15.72	27.824	26.459	7.362	12.118	17.513	8.403	10.085	9.079	21.832	33.313	30.519	8.557	14.348	18.132	8.385	10.3	11.175	18.324	33.119	32.395
	240	5.081	10.989	4.682	3.216	3.759	4.506	2.18	3.174	4.573	7.16	15.748	10.409	5.432	5.3	6.653	4.116	4.393	6.193	12.349	22.495	19.131	5.333	9.932	11.548	8.435	7.725	7.308	17.519	28.087	26.244	8.188	13.212	18.719	8.332	9.451	8.791	20.856	31.324	28.085	7.836	13.958	17.525	9.407	12.033	11.244	18.563	32.826	33.689
	246	3.49	10.635	3.691	3.175	3.497	4.503	1.288	3.018	3.709	7.974	14.931	9.181	5.042	5.014	7.102	4.318	5.034	6.348	12.053	24.403	19.474	5.028	10.713	12.546	7.212	8.034	7.739	16.11	28.223	25.957	7.701	12.994	19.102	8.704	9.607	9.059	21.331	32.428	29.326	9.748	15.836	19.82	10.181	11.596	11.037	18.484	34.814	34.78
	252	5.046	10.492	3.726	2.863	4.885	5.139	1.035	2.307	3.597	6.775	17.332	10.845	4.553	6.491	7.757	4.248	3.602	5.715	13.537	23.397	19.497	5.885	8.378	10.694	7.69	8.097	7.867	17.248	29.863	25.351	8.293	14.033	17.272	8.905	8.628	8.059	22.789	32.075	29.676	8.659	13.394	19.94	10.176	11.673	11.704	18.419	34.721	34.056
	258	4.793	9.748	2.841	4.657	3.514	4.461	1.605	3.346	3.717	8.64	17.338	12.11	4.986	5.216	7.137	4.897	5.272	6.412	14.556	25.131	20.495	5.427	9.141	12.675	7.639	8.758	7.765	17.573	29.985	27.098	9.308	12.553	18.581	9.128	9.176	8.774	22.485	31.757	29.174	9.823	14.773	20.489	10.099	12.69	10.581	18.873	34.238	33.146
	264	4.147	12.299	5.386	3.495	4.942	4.562	0.911	4.01	3.768	7.84	16.219	11.314	5.018	6.342	8.08	4.505	7.222	6.796	12.684	25.217	20.19	5.792	11.612	12.996	7.383	7.946	8.43	17.605	29.547	26.55	9.275	13.661	18.496	9.33	9.873	9.341	23.495	32.997	30.989	9.472	14.074	19.53	10.73	11.707	11.711	18.099	34.252	34.202
	270	4.526	11.32	5.748	2.732	4.857	5.687	2.54	2.734	3.884	7.883	17.074	12.012	4.9	5.69	8.015	4.732	5.738	6.842	14.222	24.913	20.753	6.844	11.132	12.065	7.795	8.411	7.284	16.836	27.687	27.428	8.713	14.019	19.299	9.06	10.005	8.86	24.42	33.086	29.567	9.558	16.284	19.414	10.824	13.052	11.346	18.617	34.215	33.088
	276	4.879	12.014	5.559	2.839	4.386	5.779	2.503	4.109	4.308	9.233	17.651	11.348	5.814	7.115	7.115	3.775	5.179	8.198	12.756	25.93	21.134	7.192	11.051	13.178	8.415	9.316	7.899	17.696	29.811	27.097	8.247	14.132	18.392	9.99	10.362	9.451	23.154	34.622	30.308	9.186	15.997	19.155	11.165	12.334	11.761	18.967	35.758	33.751
	282	4.538	11.839	5.843	3.265	5.494	5.546	2.412	3.525	4.733	8.812	18.484	11.285	5.934	6.536	7.738	3.604	6.908	7.263	13.951	25.954	21.453	7.519	9.793	13.591	7.318	8.541	7.958	18.684	29.134	26.824	9.053	14.367	19.788	9.029	8.83	8.457	22.778	33.566	30.083	8.702	14.263	20.885	11.513	12.151	10.752	19.245	34.906	34.096
	288	3.512	11.271	4.597	4.018	4.644	5.479	2.958	3.533	5.3	9.572	18.957	11.774	5.502	6.08	9.139	4.563	6.812	7.844	13.579	24.66	20.728	5.483	10.379	13.621	8.044	8.572	8.267	17.911	30.839	28.778	8.749	14.929	20.208	9.242	10.678	7.958	24.118	31.476	32.031	8.924	15.798	21.647	11.424	12.521	12.029	19.139	34.709	35.747
	294	4.626	12.369	5.301	4.614	3.605	5.754	2.746	4.443	4.072	9.093	19.728	12.867	5.857	5.726	8.794	3.711	5.147	8.436	13.708	25.471	22.491	5.711	11.289	14.433	8.378	9.176	8.977	17.187	30.496	28.623	10.106	15.802	20.748	8.214	10.679	9.418	24.197	32.5	30.524	8.369	16.18	19.744	11.815	12.403	12.421	19.727	35.237	35.792
	300	6.014	12.29	4.929	4.693	5.516	5.566	3.543	3.937	4.18	9.059	18.194	14.574	6.048	6.643	8.065	3.675	4.754	7.722	14.362	27.549	22.008	5.974	9.859	13.702	7.99	8.015	9.177	17.765	31.992	26.976	9.166	16.434	19.409	9.907	10.533	8.32	23.964	33.752	30.053	8.276	15.752	21.26	10.651	12.164	12.064	19.294	36.179	33.911
	306	5.611	11.851	6.03	3.349	3.847	5.089	2.297	3.611	5.091	9.434	19.09	13.02	5.374	6.361	7.386	3.641	4.558	7.831	14.925	27.719	22.502	6.397	12.334	14.376	7.399	9.589	8.95	19.806	31.031	29.084	10.671	15.432	20.65	9.179	11.277	9.439	24.46	34.311	29.832	10.46	15.128	20.626	10.139	12.972	11.537	19.734	34.975	35.341
	312	5.02	12.086	6.584	4.292	6.263	5.607	2.309	3.611	4.749	9.385	20.416	14.234	5.953	7.545	7.878	5.013	5.697	8.713	14.948	28.685	23.714	7.07	11.005	15.545	7.96	9.575	9.288	17.401	33.076	28.533	10.811	16.74	20.877	9.866	10.355	9.015	24.25	35.359	30.284	9.069	17.264	21.858	12.667	11.969	12.482	19.059	35.436	35.822
	318	4.692	12.891	6.064	3.845	5.994	7.055	2.822	4.623	3.996	10.466	20.653	12.73	5.926	7.164	7.948	4.585	5.182	8.394	15.241	26.665	23.288	6.579	11.177	13.336	8.543	9.814	9.729	20.297	32.448	28.125	10.243	15.088	19.814	8.724	11.174	9.071	24.321	34.941	31.754	8.892	15.795	22.079	10.981	13.374	11.564	19.476	36.043	34.875
	324	4.883	13.341	4.937	3.758	5.815	6.504	2.78	3.363	4.872	10.797	20.286	13.42	5.759	7.659	7.921	4.666	6.27	8.995	14.678	28.036	23.327	7.357	12.225	14.676	8.606	9.327	8.18	19.599	31.685	27.715	9.346	15.227	20.994	9.978	10.022	9.621	24.073	33.125	31.753	9.983	16.551	21.912	12.337	13.373	12.821	20.019	35.87	35.569
	330	5.79	13.246	7.199	4.666	5.422	5.978	2.932	4.189	5.836	9.979	19.567	13.867	5.01	6.012	7.956	5.066	6.744	7.638	14.088	27.752	23.775	5.328	12.506	15.806	7.508	10.289	7.552	19.581	32.82	29.385	10.608	14.703	20.643	8.718	10.611	9.39	25.532	35.047	32.302	8.39	17.415	21.32	10.897	12.534	11.436	20.388	35.314	35.835
	336	6.023	13.02	6.666	4.208	5.725	6.992	2.398	4.22	4.932	9.735	20.697	14.045	5.89	7.233	9.16	5.4	6.257	7.499	15.358	28.705	24.405	6.846	12.871	14.913	8.667	9.725	9.552	19.734	32.628	29.087	9.617	15.206	20.709	9.989	10.457	9.166	25.872	34.769	31.235	9.662	17.271	21.565	11.696	12.687	11.859	19.357	36.005	36.654
	342	5.07	13.022	5.617	4.507	5.216	6.527	2.415	3.977	5.331	9.15	19.183	14.55	6.768	6.392	8.197	5.091	5.974	7.044	14.824	29.632	23.514	7.145	13.248	16.054	9.012	9.476	9.352	19.046	33.19	29.134	9.736	15.55	20.728	10.591	10.127	9.669	24.726	34.488	32.725	9.899	17.484	22.104	10.721	13.165	12.576	21.303	36.079	35.477
	348	5.014	13.255	7.572	3.422	6.437	5.799	2.361	4.412	4.737	10.957	20.83	14.979	6.048	7.257	9.76	5.084	6.709	8.255	15.335	29.584	23.878	7.116	12.558	15.351	9.713	9.493	9.18	19.437	32.524	30.714	10.763	15.073	21.848	9.947	11.185	9.09	24.344	33.89	33.615	9.562	17.818	23.582	12.238	12.887	13.652	20.612	36.01	35.818
	354	5.157	13.535	7.869	4.373	7.559	6.829	2.679	4.711	5.585	9.503	21.04	15.632	6.647	7.842	10.681	4.711	5.459	9.226	15.534	28.438	24.956	7.44	12.572	16.028	8.891	10.154	10.253	19.662	32.993	29.362	10.105	16.243	20.245	9.81	9.771	9.805	25.826	35.771	32.035	10.152	18.208	22.017	10.927	14.288	13.55	21.987	35.551	36.965
	360	6.718	13.705	7.156	4.518	6.191	6.205	2.834	3.944	4.423	11.04	21.795	13.942	5.825	9.917	9.592	5.569	6.285	8.61	15.307	28.838	25.417	7.48	11.879	15.085	8.442	10.233	9.407	20.16	34.391	29.649	10.291	17.037	21.853	10.243	11.053	9.847	25.852	35.264	33.137	10.619	17.361	22.522	11.697	14.167	13.221	20.289	37.474	35.9
	FRET-b1AR-Iso
	time (s)	-12			-10			-9			-8			-7			-6			-5			-4
	0	0	0	0	0	0	0	0	0	0	0	0	0	0	0	0	0	0	0	0	0	0	0	0	0
	6	-0.313	0.045	0.285	0.664	-0.039	-0.264	0.628	0.253	-0.632	0.633	0.27	1.756	0.439	0.329	0.94	-0.592	1.3	-0.403	0.321	0.564	0.533	1.419	0.014	0.707
	12	0.006	-0.611	-0.572	0.641	0.57	0.523	0.904	-1.167	0.208	0.747	1.605	1.508	0.313	0.836	1.698	1.282	1.199	0.648	0.521	0.478	2.299	2.298	2.117	1.794
	18	-0.593	-0.12	0.759	-0.132	0.431	0.235	0.904	-0.618	-0.257	1.707	1.016	1.533	1.142	1.046	2.56	2.108	2.363	2.007	0.99	2.143	2.352	3.749	2.704	3.036
	24	0.205	-0.338	-0.277	0.173	0.115	0.102	0.559	-0.059	0.454	1.781	1.205	2.619	1.588	1.788	2.722	2.156	3.474	1.904	2.334	1.061	3.103	3.814	2.574	4.705
	30	0.018	-1.034	0.276	0.748	0.426	-0.365	1.407	-0.331	0.591	2.385	2.738	3.203	2.252	2.396	4.527	3.274	3.508	2.875	2.174	3.128	4.975	4.108	3.772	5.476
	36	-0.265	-0.65	0.141	0.797	0.96	1.238	1.48	-0.008	1.033	3.164	1.787	3.752	2.578	2.748	4.588	3.82	4.393	3.615	4.814	3.682	3.902	5.35	4.415	6.201
	42	-0.315	-0.648	0.117	1.434	0.267	1.016	2.056	-0.448	1.085	3.731	3.109	4.572	3.048	3.628	6.293	4.36	4.626	5.117	4.831	3.936	6.208	5.931	5.082	6.62
	48	0.211	-0.381	0.481	1.518	-0.145	0.274	1.992	0.222	1.304	4.378	3.42	4.353	4.09	4.737	6.049	5.092	5.452	5.61	5.028	5.024	7.137	5.586	5.864	8.464
	54	0.198	0.187	0.616	1.17	0.272	0.652	2.658	0.675	1.881	3.261	4.069	6.056	4.034	5.403	7.012	6.014	5.409	5.29	4.854	4.104	7.814	7.867	6.21	8.561
	60	0.101	-0.139	-0.44	1.617	0.307	1.219	2.538	1.386	0.813	5.139	3.281	6.537	4.871	5.395	7.698	5.697	6.268	6.68	5.47	5.426	8.657	7.927	7.231	8.658
	66	0.941	-0.168	0.553	1.715	1.243	1.664	2.222	1.82	1.996	4.504	4.692	7.134	5.36	5.93	7.975	6.27	7.068	7.153	6.868	7.72	8.952	8.413	8.784	10.213
	72	-0.069	0.79	0.753	0.603	0.437	1.688	3.49	1.675	3.318	5.422	5.068	6.42	5.874	6.224	8.413	6.676	9.253	8.271	6.264	7.198	8.331	8.629	7.814	10.842
	78	0.339	0.372	0.443	0.745	1.631	0.863	3.227	1.488	3.405	5.645	4.05	8.66	5.883	7.452	8.728	7.816	7.946	8.753	7.164	7.173	9.126	10.266	8.212	10.896
	84	0.882	0.588	0.829	1.604	1.474	1.262	3.397	1.401	3.242	6.682	6.212	8.781	6.457	7.863	9.272	7.399	7.888	9.174	8.163	7.377	10.445	8.832	8.713	12.391
	90	0.269	-0.227	1.239	1.516	0.121	1.932	3.133	2.015	4.085	6.623	6.389	8.836	6.338	8.078	9.489	9.101	8.81	9.23	7.6	8.527	10.282	9.473	9.078	12.076
	96	1.216	0.34	0.861	1.303	1.448	2.335	4.321	2.29	3.162	6.741	6.056	9.808	7.231	8.094	11.165	8.83	8.641	10.079	9.027	8.4	10.765	10.533	8.1	13.413
	102	1.623	0.078	1.933	1.961	1.695	2.185	4.285	2.372	4.108	6.381	7.118	9.632	6.84	7.837	10.495	8.507	9.056	9.524	9.246	9.712	10.948	9.737	8.978	14.299
	108	-0.404	0.005	1.574	1.855	1.329	2.603	3.745	3.181	4.948	6.619	7.542	10.12	7.427	9.025	11.653	8.894	9.901	9.936	8.37	8.814	11.282	10.713	10.365	14.499
	114	0.798	0.513	1.728	2.436	1.781	3.102	5.392	3.999	4.501	7.22	8.68	10.639	8.308	9.485	11.357	9.021	8.874	10.788	8.972	9.862	11.607	11.178	9.691	15.023
	120	0.192	0.23	1.22	2.535	1.87	2.74	5.269	2.867	5.044	8.809	6.725	9.395	7.599	9.675	11.607	9.727	10.525	11.461	9.751	9.651	12.739	10.875	11.705	14.084
	126	1.267	1.012	1.761	2.139	2.888	2.55	4.33	2.572	4.911	8.603	7.582	11.01	9.21	8.954	12.47	10.486	10.149	10.801	8.753	10.1	11.411	10.247	10.727	13.902
	132	0.931	1.059	2.36	1.994	2.023	2.669	5.07	4.369	6.035	8.41	8.008	10.297	8.115	10.704	12.321	9.32	10.894	11.092	10.317	9.571	12.65	11.171	11.669	15.934
	138	1.13	0.177	1.578	3.181	1.658	3.506	5.873	4.351	6.248	9.309	8.622	12.427	9.532	9.979	12.07	10.274	10.374	11.937	9.855	9.909	12.709	12.361	11.66	15.984
	144	0.997	0.796	2.651	3.15	2.443	3.421	5.022	4.583	6.791	8.834	9.039	11.623	9.418	10.363	11.814	10.486	10.912	12.404	9.304	10.133	12.819	11.093	11.196	15.12
	150	1.152	0.269	2.093	3.256	1.966	3.174	4.822	4.026	6.93	9.774	8.967	11.762	9.217	11.098	12.923	10.537	11.13	12.379	10.35	10.491	13.211	11.33	12.203	16.533
	156	1.353	1.126	1.808	3.342	2.503	4.025	6.318	4.532	7.136	7.751	9.422	12.362	8.834	10.962	12.825	10.089	10.86	12.225	10.68	10.837	12.513	10.923	10.951	16.212
	162	1.471	0.898	1.736	3.779	2.108	3.538	7.501	4.57	7.258	9.59	9.056	12.812	8.745	10.991	12.431	10.853	11.754	11.765	10.855	11.388	12.151	12.736	11.664	16.491
	168	1.481	1.246	2.538	3.228	2.377	3.174	7.251	5.32	7.268	9.185	9.043	13.522	10.051	10.695	13.459	11.061	11.042	13.409	10.37	10.679	13.256	12.73	12.443	15.836
	174	2.097	1.596	1.633	3.358	2.657	3.867	6.886	5.692	7.929	9.776	9.861	13.359	9.016	10.924	13.597	9.792	12.362	12.787	10.03	11.14	13.595	13.366	11.52	16.524
	180	1.927	2.2	2.435	4.028	2.933	4.247	6.299	5.395	7.793	8.981	10.07	13.942	10.13	11.841	12.903	11.919	12.017	11.36	12.675	11.96	13.941	12.972	11.655	15.633
	186	2.241	0.992	1.893	3.72	2.289	4.416	7.248	4.766	7.591	10.814	10.019	12.726	10.165	12.588	13.574	10.889	12.111	12.651	10.854	11.115	14.344	12.719	12.311	16.151
	192	2.57	1.706	3.383	4.232	2.602	3.906	6.663	5.81	9.179	9.81	9.764	14.06	10.165	12.523	14.527	10.619	11.842	12.727	9.865	11.472	15.067	12.204	12.114	16.793
	198	1.93	1.575	3.251	3.992	3.146	4.012	7.021	5.353	8.474	10.645	10.284	12.422	10.694	11.817	14.057	11.256	12.22	13.468	10.3	11.418	14.183	12.908	12.937	16.115
	204	1.767	1.011	2.918	3.486	3.547	4.723	7.066	6.301	8.307	10.469	9.255	14.24	9.789	11.475	14.953	11.146	12.15	13.531	10.973	11.652	13.716	12.88	13.006	16.682
	210	2.37	1.949	3.122	4.438	3.815	4.934	6.885	6.019	8.74	11.011	10.614	14.612	11.106	12.113	14.394	12.663	13.361	12.616	11.021	11.465	14.6	12.273	12.285	17.078
	216	2.476	2.711	3.562	3.524	3.439	4.573	7.249	6.361	9.594	9.961	10.665	13.297	10.349	12.55	14.981	11.974	12.618	14.6	11.95	12.324	15.56	13.393	12.51	16.778
	222	2.225	2.094	3.152	4.427	2.868	5.494	7.197	7.639	8.356	10.746	11.326	13.817	10.991	12.502	13.925	11.846	12.239	13.597	11.42	13.229	15.85	11.987	12.521	17.1
	228	2.335	1.873	3.761	3.763	3.463	4.934	7.228	6.487	9.5	9.801	10.216	14.466	11.037	13.716	14.401	12.539	13.115	13.497	12.724	12.03	14.556	12.579	13.135	16.704
	234	3.227	3.309	3.03	5.207	4.469	5.696	8.53	7.961	9.055	10.922	10.872	15.396	12.167	12.997	15.745	11.227	13.255	13.81	11.413	13.283	15.429	12.746	12.98	17.355
	240	3.053	3.501	3.479	5.036	3.924	4.866	8.316	7.169	9.787	10.889	11.709	15.332	10.43	13.41	15.245	12.344	12.873	14.483	12.492	12.94	15.075	13.718	12.94	17.928
	246	2.859	2.734	2.746	4.067	4.709	6.517	8.85	6.765	9.602	11.285	10.432	15.133	11.529	13.052	15.359	12.37	13.418	14.175	11.4	13.196	15.827	14.209	12.131
	252	3.705	2.19	4.397	4.469	3.777	6.021	7.743	7.693	9.043	11.906	10.698	14.403	10.588	12.279	15.503	11.901	12.511	14.856	11.626	12.322	14.787	13.087	13.82	17.471
	258	2.884	2.827	3.84	5.329	4.663	6.385	7.47	8.162	9.888	10.742	10.274	14.147	11.415	13.233	15.671	13.439	14.347	14.178	12.696	13.541	15.077	13.775	12.905	17.775
	264	4.321	3.064	5.015	4.319	4.117	5.585	9.071	7.591	10.641	12.386	12.74	14.929	10.554	12.872	15.736	12.954	13.295	15.657	12.34	13.86	14.482	13.2	13.763	17.683
	270	2.895	3.106	4.396	4.569	4.611	6.156	8.547	7.9	11.988	11.786	12.174	15.383	11.572	13.212	15.19	13.175	13.89	14.167	12.044	12.891	15.545	13.682	13.317
	276	2.986	3.493	3.862	4.902	4.154	7.35	9.405	8.662	9.876	12.291	10.899	15.916	12.012	13.578	15.041	12.251	13.564	13.34	11.497	13.708	14.858	14.47	13.507
	282	3.468	3.282	4.103	5.304	4.273	6.508	8.774	8.543	10.811	11.502	11.857	14.954	10.976	13.771	15.669	12.913	14.283	15.586	12.503	12.048	16.402	13.569	14.591	17.998
	288	3.747	2.839	4.103	5.55	5.583	6.321	10.624	7.576	11.148	11.678	11.602	16.378	11.296	13.574	14.895	13.378	13.512	13.83	13.101	12.357	16.258	15.478	14.161	17.933
	294	3.397	3.661	4.283	5.825	4.113	6.684	9.239	8.103	10.892	11.393	12.044	16.391	11.232	13.62	16.421	13.001	14.419	14.056	13.475	14.063	14.616	13.427	15.122
	300	3.274	3.935	3.828	5.754	6.42	6.74	9.808	7.656	11.599	11.267	10.871	15.858	11.908	13.335	15.188	11.806	14.689	14.645	12.686	14.585	16.239	13.747	14.284	17.984
	306	3.466	3.885	4.366	6.132	5.231	7.939	9.66	9.003	10.967	11.937	13.113	15.48	10.851	14.058	16.165	12.289	14.532	14.779	12.49	12.786	15.681	14.665	13.793	17.89
	312	3.32	3.125	4.483	6.417	5.298	7.648	10.341	8.018	12.225	12.013	12.189	16.347	13.422	14.157	16.571	13.711	13.653	15.545	13.1	13.807	15.546	14.896	13.944
	318	3.985	3.412	4.495	6.1	4.922	7.482	9.101	9.407	11.302	13.304	11.071	15.334	11.591	13.912	16.06	12.882	14.381	13.854	13.231	14.478	16.205	15.603	13.212
	324	3.896	3.66	4.24	6.073	5.465	7.892	10.25	9.231	12.095	12.858	12.959	17.232	12.457	13.461	17.104	13.029	14.807	16.015	12.526	14.727	16.05	15.363	13.899	18.002
	330	3.789	3.441	4.769	6.317	5.254	8.009	9.408	9.78	12.544	11.403	11.91	15.474	12.424	13.547	16.142	13.6	14.077	14.645	13.616	14.085	15.941	15.052	14.206
	336	3.948	4.036	5.216	5.664	5.448	7.513	10.853	10.617	11.993	12.495	12.153	15.539	11.877	14.259	16.493	14.043	14.416	13.375	13.382	13.765	17.109	14.964	15.035
	342	3.681	3.698	4.301	5.802	5.252	7.237	10.487	9.143	13.095	12.677	12.79	15.902	12.365	13.629	15.549	12.648	13.664	15.519	11.635	13.441	16.703	14.635	15.017
	348	4.251	3.394	4.587	6.399	5.521	8.255	10.378	9.511	11.799	12.354	13.033	17.01	12.55	13.473	16.092	14.029	14.315	15.866	13.92	15.481	16.837	15.138	15.209
	354	4.744	4.159	4.843	6.924	5.187	7.962	10.515	9.605	12.011	12.657	12.947	16.616	12.237	14.24	17.756	13.683	14.145	15.379	12.546	14.043	16.16	14.832	14.69
	360	5.049	4.836	5.755	6.134	6.429	7.56	10.422	8.927	12.262	13.344	13.571	16.466	13.101	14.245	16.64	14.226	14.473	15.696	12.713	13.915	16.709	14.417	14.873	18.327
	FRET-b2AR-Iso
	time (s)	-12			-10			-9			-8			-7			-6			-5			-4
	0	0	0	0	0	0	0	0	0	0	0	0	0	0	0	0	0	0	0	0	0	0	0	0	0
	6	-0.558	0.211	-0.704	0.259	0.19	-0.057	-0.024	0.076	0.122	0.415	0.451	0.717	-0.626	-0.108	1.026	0.567	0.074	1.33	0.785	0.081	0.855	1.336	0.269	0.108
	12	-0.392	0.062	-0.631	-0.112	0.279	1.106	1.42	0.159	-0.804	1.528	0.642	1.667	0.519	0.977	1.078	0.677	0.854	2.031	1.457	1.537	1.457	1.548	1.782	1.161
	18	-0.149	-0.256	0.007	1.302	0.011	0.482	0.692	0.577	0.604	1.368	1.451	2.031	1.534	0.949	0.827	1.975	1.617	2.258	2.059	2.359	2.365	2.287	2.252	3.095
	24	0.265	-1.061	0.221	0.288	0.532	0.258	1.216	0.654	1	3.014	1.627	2.805	2.559	2.028	2.081	3.045	2.342	3.591	4.159	2.198	3.533	4.61	3.721	3.527
	30	-0.652	-0.64	0.254	1.083	0.12	-0.203	1.589	1.019	0.98	3.413	2.139	2.516	3.218	1.682	3.258	3.44	2.882	3.944	4.315	4.481	4.184	5.733	3.393	4.176
	36	-0.542	-0.213	0.974	1.868	0.573	0.713	1.636	1.795	1.452	2.732	2.084	3.979	4.31	2.594	3.509	5.089	3.437	5.224	4.655	4.233	5.278	5.541	5.214	4.795
	42	0.44	-0.517	-0.264	0.795	1.376	1.393	1.261	1.259	1.627	4.577	2.985	4.792	4.324	3.896	4	5.486	3.869	5.228	4.912	4.718	6.594	7.753	5.221	6.184
	48	0.024	0.294	1.18	1.334	0.014	0.403	2.246	1.828	2.655	4.371	3.066	4.848	4.579	4.015	5.108	6.246	5.392	7.056	5.475	5.852	6.74	8.869	6.969	6.73
	54	0.106	0.183	0.373	1.291	1.027	1.311	2.46	1.477	3.066	4.911	3.226	5.285	6.122	5.039	4.128	6.44	6.197	6.732	7.72	5.939	7.59	9.567	7.283	7.466
	60	-0.06	0.478	1.364	1.079	0.718	1.283	2.833	1.979	2.505	6.333	5.368	5.817	5.584	5.715	5.506	7.779	6.501	7.863	7.936	6.818	7.716	9.095	8.372	7.937
	66	0.236	0.779	0.438	1.81	2.011	1.803	2.448	2.981	2.413	5.768	4.734	6.224	6.28	5.07	7.081	7.326	6.741	8.577	8.477	7.64	9.467	11.806	7.523	9.106
	72	0.087	0.264	0.421	2.183	1.325	2.083	2.929	3.012	4.228	5.43	4.581	6.261	6.788	7.348	5.467	8.463	6.442	8.719	8.553	7.249	8.873	11.058	9.035	9.341
	78	0.367	0.709	0.389	2.288	1.429	2.337	4.523	3.775	3.047	6.319	5.183	7.131	7.229	6.883	6.446	8.932	8.111	9.555	10.102	9.277	9.877	10.934	8.931	8.38
	84	0.253	1.238	1.31	1.882	1.891	2.166	4.15	3.501	4.462	7.349	4.797	7.558	7.255	7.896	7.043	9.655	8.542	9.158	10.029	8.846	10.44	13.41	9.083	9.652
	90	0.9	1.092	1.16	2.281	2.044	2.361	4.449	3.715	4.476	7.005	5.771	7.48	7.039	6.947	7.74	8.908	8.594	10.673	9.985	9.091	11.363	12.609	9.805	10.662
	96	0.294	0.696	1.697	2.128	1.704	3.303	4.154	4.928	3.459	8.173	6.893	7.363	9.104	7.742	8.165	9.563	10.002	10.35	10.341	9.411	11.583	13.539	9.962	10.72
	102	0.077	0.655	1.912	2.265	2.321	2.418	4.849	4.465	5.162	8.719	7.476	8.906	9.622	9.61	8.291	12.167	9.331	11.702	10.736	8.574	11.553	13.983	11.643	11.171
	108	0.565	0.497	1.373	2.822	2.165	2.913	5.831	4.564	5.167	9.215	7.209	9.176	9.366	8.891	8.167	12.098	9.828	10.519	11.42	11.315	11.442	13.512	10.492	10.782
	114	0.308	1.059	0.731	2.787	2.93	2.798	5.853	5.428	5.262	8.569	7.561	9.903	9.695	8.948	8.673	10.415	11.326	11.121	11.067	10.891	12.706	15.652	12.183	11.91
	120	1.298	0.614	2.017	4.107	2.302	4.322	5.258	5.133	6.194	9.033	7.918	9.719	10.226	10.854	8.882	11.207	10.173	11.349	11.409	10.772	13.382	15.607	11.876	12.021
	126	1.614	1.061	2.243	3.501	3.422	3.93	6.585	5.892	5.695	9.608	8.263	9.702	11.145	9.789	9.279	12.294	10.32	11.846	12.716	10.238	13.127	15.802	12.742	12.127
	132	0.947	1.183	1.536	3.568	3.173	3.67	6.291	5.735	6.354	9.499	7.976	8.839	10.268	8.853	9.573	11.006	10.582	11.768	13.044	11.043	13.528	16.027	13.124	11.879
	138	0.731	1.429	1.658	3.674	2.881	4.82	5.532	6.691	6.311	9.001	9.389	10.876	11.151	11.165	9.961	12.565	12.064	12.224	13.11	11.768	13.863	16.975	12.712	13.025
	144	1.916	2.625	1.872	3.321	3.299	3.745	7.184	5.842	7.279	10.334	8.93	10.214	11.834	10.313	9.823	11.586	11.199	12.858	12.349	10.789	13.059	17.001	11.506	13.508
	150	1.75	1.154	2.274	4.54	3.508	3.94	8.214	7.086	7.564	10.551	8.216	11.038	11.943	10.528	10.574	13.621	11.233	12.63	13.009	12.18	14.652	18.194	12.968	13.444
	156	1.802	1.322	2.516	4.575	3.263	5.105	6.544	7.498	6.882	11.099	9.729	11.052	12.386	10.316	10.434	13.453	12.787	12.737	14.365	11.846	14.204	18.136	13.733	13.077
	162	2.379	1.699	1.976	4.316	3.084	4.886	8.366	7.506	8.06	10.572	10.778	10.706	12.678	10.73	10.764	13.694	12.584	13.864	14.291	10.27	14.037	16.581	14.222	13.684
	168	2.42	2.211	2.602	4.151	5.479	4.751	7.653	7.854	7.832	11.175	10.858	11.064	11.422	10.475	10.217	14.065	12.467	12.072	14.21	12.012	14.728	19.121	13.811	14.113
	174	2.831	1.791	1.801	5.229	4.878	4.715	8.437	7.179	7.516	11.326	10.339	11.079	11.404	11.899	10.958	13.281	13.611	14.422	13.434	12.928	14.662	16.844	13.604	15.056
	180	1.998	2.399	2.448	4.414	4.436	5.061	8.384	8.146	7.871	12.168	10.52	11.647	11.795	12.412	10.689	14.223	12.879	13.492	13.529	13.324	15.017	18.424	13.59	14.076
	186	2.834	1.899	2.154	5.22	4.701	5.808	8.762	7.986	7.779	10.169	10.823	12.683	11.651	10.924	11.612	13.79	13.321	14.165	14.006	12.353	14.702	18.795	14.388	14.639
	192	2.106	1.93	3.104	5.092	4.511	5.67	8.528	8.313	8.34	12.181	11.703	12.306	13.151	13.052	11.934	13.855	12.952	14.559	14.718	13.205	16.09	18.319	12.94	15.677
	198	2.109	3.132	2.97	4.794	4.156	5.726	8.939	8.321	7.96	11.391	11.27	12.992	12.692	11.298	11.475	14.563	13.532	14.549	14.291	13.827	14.888	18.405	14.545	15.555
	204	2.65	3.539	3.809	5.028	5.114	6.255	9.917	8.654	8.146	11.509	11.619	12.623	12.608	12.484	11.255	14.915	13.864	14.772	15.455	12.723	15.862	19.939	14.995	13.471
	210	2.844	1.89	3.34	5.256	5.075	5.872	8.985	8.749	8.951	12.283	11.857	12.661	13.737	11.92	11.508	14.053	13.761	15.141	15.589	13.646	15.801	20.103	15.117	15.366
	216	3.083	2.945	3.806	5.178	5.149	6.75	8.541	9.481	9.745	11.811	12.142	12.94	12.814	12.111	11.482	15.538	13.107	14.507	16.791	12.99	16.664	19.289	14.888	15.012
	222	2.978	3.004	4.412	5.778	5.29	5.373	9.074	8.852	10.124	12.316	11.221	13.089	14.38	11.943	12.33	14.952	14.526	15.014	14.927	12.798	15.205	21.141	15.282	15.332
	228	3.33	2.838	3.358	5.926	6.376	5.184	9.68	9.407	8.623	13.419	10.636	12.22	12.62	13.493	12.864	14.623	13.709	13.399	15.032	13.929	16.501	20.183	14.631	15.699
	234	2.943	3.219	4.462	5.287	5.494	7.05	10.178	10.432	7.981	13.504	11.813	12.711	14.692	13.539	11.695	15.691	14.477	14.245	16.214	14.758	16.429	20.724	14.327	16.384
	240	2.617	3.559	3.541	6.35	5.326	7.202	10.966	8.772	9.467	12.968	11.196	14.195	13.9	12.822	12.768	16.11	13.78	15.634	16.245	14.52	16.212	19.692	14.626	16.764
	246	2.954	3.602	4.232	6.566	5.984	6.433	10.71	9.574	10.004	13.707	12.713	13.583	13.597	12.995	12.32	15.725	13.965	16.614	15.186	13.919	16.079	20.347	15.048	15.736
	252	3.459	3.549	3.959	5.742	6.219	6.681	10.849	9.935	10.451	13.078	13.076	14.566	13.523	13.185	12.055	15.632	14.062	16.522	15.782	15.061	16.838	21.064	16.549	17.372
	258	2.549	3.226	3.093	6.282	7.247	7.695	11.796	9.944	11.114	13.786	12.99	13.827	14.457	13.603	12.328	16.435	14.744	15.492	15.924	14.732	17.467	22.168	15.909	17.22
	264	4.21	3.688	5.586	6.035	5.934	7.119	11.622	10.071	10.033	14.274	13.419	13.367	14.368	12.801	12.893	16.501	14.77	15.191	16.427	13.925	17.103	21.122	15.743	16.063
	270	4.337	3.693	4.964	7.416	6.535	7.009	10.324	10.957	10.293	13.839	13.053	13.147	14.395	13.588	12.431	16.122	16.871	15.629	17.76	14.839	17.841	22.578	16.827	16.409
	276	4.639	3.152	4.487	7.43	6.28	6.975	10.641	10.335	10.738	14.469	13.028	15.09	13.475	13.319	12.633	16.29	13.934	14.774	17.128	15.283	16.626	20.724	16.695	16.36
	282	3.088	3.895	4.953	8.504	6.551	7.18	11.72	10.232	10.883	13.936	12.851	14.256	14.363	14.22	12.07	17.177	14.203	15.351	17.443	15.552	18.322	21.472	14.717	16.327
	288	4.294	4.47	4.761	7.804	6.49	6.816	11.313	11.033	11.467	15.662	13.044	14.808	13.972	14.719	11.892	15.635	15.039	16.403	16.274	15.584	17.653	20.926	15.627	17.104
	294	4.468	4.412	5.175	7.677	7.687	7.639	12.041	10.517	10.544	14.048	12.852	15.012	14.303	14.22	13.944	16.083	16.487	17.094	18.191	14.621	17.158	21.222	14.701	17.506
	300	4.411	3.876	4.788	7.446	6.619	7.447	11.445	10.965	10.472	15.268	12.591	13.933	15.463	13.933	12.602	16.169	15.359	15.29	16.698	15.164	17.907	22.706	16.395	17.866
	306	4.767	4.729	4.838	7.262	7.554	7.56	12.125	11.044	10.985	14.328	14.133	15.234	16.039	14.533	13.227	16.759	15.691	16.885	15.806	15.389	18.461	21.74	16.388	17.169
	312	3.711	4.808	5.234	7.414	7.312	8.317	10.787	11.9	11.816	15.328	12.863	14.382	14.899	14.47	13.269	16.992	16.014	17.402	18.181	14.188	18.508	22.669	17.006	17.001
	318	4.451	4.742	5.041	7.489	7.148	8.081	11.352	12.022	11.917	14.325	13.41	15.726	15.292	15.349	13.856	16.171	17.463	17.238	19.638	14.903	19.227	22.771	16.539	17.112
	324	5.088	4.382	5.357	8.681	6.279	8.848	13.867	11.044	11.956	15.27	12.866	16.201	16.021	14.109	14.15	16.716	16.243	16.512	17.603	15.289	18.756	23.263	17.011	17.053
	330	4.645	3.986	5.4	7.795	7.288	9.237	11.619	12.026	11.826	16.98	14.638	15.057	15.408	15.328	13.749	17.877	15.361	17.028	18.544	15.869	19.287	22.715	16.66	17.031
	336	5.554	4.468	6.6	7.656	8.464	8.429	12.701	12.346	11.953	16.536	13.638	15.198	16.102	14.953	14.336	17.011	15.827	16.406	18.869	14.512	18.882	22.607	16.549	16.963
	342	4.679	5.289	6.185	7.976	7.953	8.485	11.848	12.478	12.948	16.628	14.478	15.806	15.214	14.73	14.166	18.205	16.34	16.928	16.939	15.46	18.964	23.629	17.063	17.956
	348	4.534	5.329	5.654	8.662	7.408	8.222	11.653	12.277	11.656	15.223	14.233	15.696	16.79	15.076	14.34	17.329	16.412	17.626	18.268	15.476	18.527	23.153	17.091	19.192
	354	5.187	4.799	6.584	8.165	8.595	9.404	12.199	10.614	12.573	15.555	13.674	15.457	15.636	16.145	14.173	16.923	16.466	18.013	18.215	16.108	18.907	22.652	16.653	17.792
	360	5.773	4.438	4.947	7.777	8.168	9.367	12.967	11.991	12.035	16.412	14.344	17.027	16.365	15.518	15.25	17.916	15.54	18.164	18.536	15.441	19.952	22.552	17.155	16.907
	FRET-b1AR-c-Iso
	time (s)	-12			-10			-9			-8			-7			-6			-5			-4
	0	0	0	0	0	0	0	0	0	0	0	0	0	0	0	0	0	0	0	0	0	0	0	0	0
	6	0.103	-0.579	0.49	0.192	0.471	0.205	-0.2	0.326	1.075	-1.009	-0.333	-0.392	0.369	1.018	0.569	-0.289	1.116	1.111	0.184	1.372	1.495	0.817	0.463	0.149
	12	-0.676	-0.185	0.807	0.689	0.919	-0.39	-0.47	0.003	0.443	0.362	0.791	-0.234	0.592	1.044	0.583	0.342	3.601	1.793	1.592	2.977	3.491	1.737	2.355	1.212
	18	-0.464	0.457	0.219	0.045	0.222	-0.733	0.81	1.364	0.057	0.551	1.859	1.224	1.007	2.416	1.677	1.368	3.362	2.673	3.719	3.816	4.084	3.394	4.186	2.636
	24	-0.873	1.363	0.757	-0.052	0.08	-0.317	1.034	0.717	0.315	0.308	1.751	1.555	1.8	3.503	2.528	2.566	4.512	4.089	2.677	4.915	5.342	4.271	5.515	4.331
	30	0.099	0.992	0.588	1.069	0.945	0.22	0.668	1.07	1.473	0.655	2.76	0.903	2.707	3.288	3.082	3.312	6.478	5.663	4.45	5.706	7.572	6.427	5.876	4.852
	36	-0.351	0.139	0.521	0.452	1.127	-0.725	0.47	0.429	1.757	1.027	2.988	1.876	2.961	4.425	3.863	4.94	7.228	6.233	5.099	6.515	8.565	5.175	7.372	7.7
	42	-0.535	1.117	0.164	0.788	1.513	-0.453	0.369	2.692	1.526	2.451	4.017	2.68	4.227	6.138	5.871	5.987	8.023	6.459	7.073	8.026	8.52	6.454	6.744	8.057
	48	-0.777	1.563	1.618	0.915	1.084	0.083	1.813	1.329	1.589	2.762	4.744	2.756	4.96	5.623	6.193	7.423	9.014	7.758	6.807	9.893	10.186	8.82	9.726	9.008
	54	-0.338	0.881	0.768	0.886	1.024	0.524	0.932	2.181	1.913	3.026	4.74	4.288	4.738	7.736	8.235	7.713	10.631	8.714	7.294	10.093	10.795	7.444	10.318	9.447
	60	-0.524	1.345	0.626	1.384	1.823	0.439	1.08	2.869	3.076	3.892	5.904	4.66	5.777	7.18	8.177	8.503	11.207	11.016	8.679	11.257	12.5	8.458	11.483	11.396
	66	-0.639	0.769	1.152	1.383	2.214	1.059	1.021	2.32	2.175	4.104	5.787	4.712	6.842	8.042	8.762	9.038	11.497	11.683	8.68	12.298	13.106	10.866	11.418	12.008
	72	-0.434	0.781	0.871	1.535	2.848	0.26	2.706	2.662	2.415	4.194	7.121	5.157	7.452	8.928	8.908	9.54	13.324	12.441	10.263	12.715	13.246	9.966	11.059	12.456
	78	-0.62	0.99	1.236	1.799	2.088	0.121	2.224	3.551	3.375	6.036	6.869	6.83	6.601	9.942	11.056	10.152	12.512	12.82	9.709	14.518	15.452	10.667	11.235	12.7
	84	-0.169	1.752	0.908	1.716	1.313	1.748	2.133	3.743	3.774	5.169	7.336	6.89	7.433	10.882	11.785	10.711	14.042	13.233	11.022	13.753	15.75	10.848	12.41	13.223
	90	0.252	1.937	1.131	1.494	3.13	1.323	3.441	2.711	4.578	6.489	7.846	8.052	8.387	11.177	11.594	11.187	14.552	14.104	10.981	14.776	15.87	10.853	11.341	14.252
	96	-0.954	1.842	1.204	0.851	1.942	1.735	2.558	3.409	3.316	6.227	8.419	8.597	9.642	11.126	12.352	12.134	15.462	15.269	12.58	15.094	16.202	11.123	14.725	14.796
	102	-0.378	1.949	1.335	1.233	3.78	0.664	2.57	3.578	4.547	6.768	8.337	9.268	8.969	11.449	12.736	12.217	15.766	16.978	12.638	15.209	16.422	11.749	13.672	14.919
	108	0.064	2.758	1.366	1.875	3.778	1.538	3.426	4.416	4.563	7.409	9.325	9.476	9.67	12.796	13.675	12.297	15.963	15.769	13.364	16.301	17.554	12.161	14.302	14.295
	114	-0.61	2.247	1.34	2.047	3.452	2.458	3.441	5.445	4.919	7.727	10.381	8.762	10.602	12.598	13.48	12.577	16.147	17.095	13.215	16.82	17.205	12.561	14.212	16.722
	120	-0.239	2.667	2.409	2.478	4.137	2.191	3.7	4.845	5.114	8.39	10.91	10.072	10.118	12.861	14.589	13.202	17.428	16.457	12.729	15.911	19.062	12.616	13.972	15.817
	126	-0.522	2.534	1.675	2.524	3.994	1.919	3.734	5.707	5.557	8.724	10.275	11.003	10.624	13.385	15.136	12.633	16.923	17.606	13.686	17.192	18.911	12.497	13.525	17.566
	132	0.213	2.467	1.103	2.234	3.104	1.496	4.414	5.921	5.946	9.214	11.449	10.82	11.359	13.881	15.673	14.024	17.387	18.004	13.11	16.864	19.697	12.476	14.729	17.201
	138	0.186	2.899	2.926	2.574	4.082	2.86	4.959	6.088	6.974	8.909	11.335	11.19	11.715	13.025	15.708	14.786	18.19	17.747	13.321	17.913	19.336	13.004	14.762	17.063
	144	0.708	3.474	2.213	2.53	4.178	3.012	4.099	5.887	6.365	9.653	11.562	11.61	12.616	14.035	16.326	14.454	18.351	18.968	14.267	18.358	19.493	14.002	15.418	16.541
	150	0.377	2.433	2.731	3.129	5.165	3.197	4.151	7.366	7.519	8.244	11.989	11.843	12.218	14.668	14.946	15.303	18.904	18.406	14.466	18.942	20.068	13.813	14.407	17.759
	156	0.408	3.679	2.677	3.093	5.263	2.795	4.525	6.786	6.782	10.555	13.01	12.755	13.992	15.604	17.008	14.112	18.294	18.244	14.25	18.494	21.135	12.479	14.887	16.49
	162	0.797	3.987	1.76	2.548	5.436	3.32	4.663	7.017	7.319	10.249	12.213	12.512	14.257	15.64	17.376	15.561	18.458	19.813	14.648	19.308	21.183	11.94	16.024	17.622
	168	1.463	4.28	2.218	4.67	5.099	4.015	5.167	7.645	7.587	11.033	12.301	12.797	14.028	15.563	16.795	15.303	18.419	20.723	15.116	18.264	21.457	13.002	15.021	17.742
	174	0.91	3.136	2.211	4.003	4.887	4.111	5.068	7.518	7.943	10.709	13.444	12.46	13.406	15.054	17.159	15.53	19.221	20.077	14.965	18.601	21.426	13.35	15.478	19.347
	180	1.093	3.621	2.253	2.632	5.359	3.629	5.993	7.188	8.43	11.6	12.628	13.732	13.712	15.261	17.939	14.452	19.872	18.952	15.66	20.034	22.174	13.161	16.066	17.411
	186	1.048	4.75	2.304	3.276	5.825	4.587	5.677	7.272	8.834	11.743	13.429	13.926	14.758	16.9	18.35	16.317	18.899	20.208	17.504	20.476	21.982	14.265	16.119	18.854
	192	0.378	4.281	2.914	3.545	4.999	4.908	6.52	8.005	8.337	12.08	13.806	13.573	14.063	17.053	19.294	16.051	20.538	21.193	16.165	19.924	22.415	12.572	16.432	17.493
	198	1.794	4.594	3.088	3.704	4.734	5.128	6.466	7.802	9.177	11.852	16.153	14.285	14.623	15.553	18.656	15.597	19.159	20.833	15.355	19.139	22.056	13.072	16.306	19.61
	204	0.871	3.707	3.507	4.666	5.723	5.038	6.474	8.488	8.579	12.755	13.332	14.094	14.8	17.087	17.782	16.274	20.147	20.18	15.244	20.557	21.678	14.437	17.02	18.1
	210	1.226	4.654	4.075	4.537	5.498	4.275	6.881	7.888	8.786	12.072	13.952	14.49	14.463	16.9	18.779	17.034	20.058	20.866	15.752	21.336	23.192	14.102	16.534	18.305
	216	1.342	5.16	4.554	4.195	5.379	4.049	6.387	9.568	9.288	12.107	14.353	14.331	14.819	17.352	18.591	16.217	21.008	22.105	16.067	20.825	22.647	12.992	16.995	18.479
	222	2.268	5.019	2.85	3.832	7.123	4.822	6.187	9.118	8.941	12.289	14.698	15.056	14.362	17.393	19.915	16.173	19.499	22.764	16.064	22.124	22.702	13.989	15.751	20.077
	228	1.631	4.49	4.495	4.106	7.61	4.763	6.662	9.791	10.449	12.913	14.86	14.907	14.881	16.728	18.795	16.123	21.079	20.925	16.728	20.682	22.961	13.75	16.799	18.572
	234	1.281	5.154	3.103	4.688	7.135	5.536	6.932	8.626	10.396	13.606	15.103	15.501	15.602	18.297	20.273	17.299	20.789	21.814	16.598	21.613	23.63	14.85	15.969	18.942
	240	1.804	4.577	3.777	4.164	6.651	5.451	6.53	11.062	11.151	12.56	14.996	15.125	15.112	18.989	19.372	16.197	21.095	21.454	17.098	20.677	23.694	14.41	17.356	19.267
	246	2.008	5.909	3.519	5.345	7.474	4.682	6.782	9.255	9.728	12.709	15.385	15.973	15.17	18.155	20.026	16.94	21.371	21.841	18.012	21.845	24.216	14.936	17.825	19.801
	252	1.321	5.951	4.5	4.601	7.944	5.473	7.033	9.863	10.525	12.756	15.345	15.611	15.756	18.578	20.554	16.606	20.964	22.138	16.979	20.593	23.044	14.955	17.042	18.957
	258	1.547	5.837	3.955	5.495	7.743	5.984	7.255	9.687	10.717	13.611	14.137	17.178	16.275	17.387	20.151	17.188	21.983	21.762	17.473	21.039	23.879	13.799	17.213	19.553
	264	1.359	6.47	5.18	5.726	7.467	6.329	8.005	10.348	11.073	15.039	15.778	16.13	15.581	17.773	19.914	17.921	20.478	21.71	17.819	21.573	23.749	14.617	16.627	19.653
	270	1.793	5.004	4.384	5.168	6.893	6.326	8.575	10.103	11.126	14.373	16.134	17.192	15.719	18.252	21.19	16.84	21.842	22.69	17.737	21.773	23.461	14.938	16.736	19.924
	276	2.849	5.909	4.735	5.119	8.053	5.727	8.167	11.201	11.529	14.843	16.536	17.054	14.95	18.456	21.087	17.629	20.558	22.155	18.003	22.417	23.405	15.631	17.785	20.187
	282	3.451	6.447	4.265	5.679	7.992	5.511	7.239	10.509	11.903	13.133	16.431	17.552	14.913	19.742	20.382	16.89	22.838	23.12	17.553	22.396	24.713	15.901	17.308	19.843
	288	2.641	5.864	5.805	6.336	7.731	6.143	7.94	10.557	10.824	16.101	16.799	15.515	15.444	18.664	20.185	17.64	22.881	23.14	17.241	21.723	24.862	16.346	19.077	18.586
	294	3.201	6.057	4.952	5.491	8.335	6.913	8.385	11.185	11.161	14.087	17.226	17.206	15.346	18.494	20.736	17.809	22.008	22.519	17.738	23.474	23.515	15.486	17.59	20.241
	300	3.439	6.481	5.385	5.847	7.798	6.481	8.315	11.562	13.374	15.946	16.638	17.767	15.052	20.412	20.368	17.664	21.19	21.111	18.653	22.034	24.613	15.209	17.527	19.616
	306	4.258	6.702	4.933	6.225	8.511	7.499	9.751	11.631	12.398	15.426	17.09	17.332	16.269	18.781	20.665	17.066	23.547	22.608	16.858	22.566	23.561	14.461	17.664	20.088
	312	2.923	7.082	5.398	5.811	8.54	6.933	8.633	11.901	12.132	16.122	16.175	17.113	16.228	19.92	21.549	19.27	23.009	22.229	18.046	23.041	24.57	14.191	17.429	19.792
	318	2.644	7.133	4.821	5.868	9.198	7.799	9.772	12.006	12.715	15.686	17.502	17.856	16.326	20.253	21.42	18.581	21.624	23.148	17.572	22.307	24.518	15.568	17.401	20.833
	324	3.391	7.478	5	5.901	9.549	6.763	9.286	11.51	12.468	15.682	17.873	17.815	15.52	19.486	21.672	17.845	22.288	23.664	19.579	22.739	24.716	15.118	18.108	20.726
	330	3.455	6.741	4.989	7.35	9.771	7.731	9.049	11.398	12.556	15.236	17.867	17.685	17.729	18.657	21.676	18.912	23.162	23.97	19.473	22.292	24.915	15.194	17.173	20.045
	336	3.515	7.306	5.52	6.611	9.312	7.404	8.956	12.842	12.191	16.285	18.518	18.682	16.209	19.46	20.635	19.189	23.338	23.499	18.161	21.7	25.745	14.84	18.941	21.093
	342	2.934	7.625	6.412	6.284	9.997	8.086	8.592	11.252	12.198	14.637	18.646	18.363	17.024	20.303	21.368	19.548	23.42	24.079	19.896	22.872	24.976	15.89	18.224	19.839
	348	2.717	7.135	6.755	7.014	10.114	8.056	10.155	11.952	12.283	16.942	17.939	19.051	16.895	18.963	21.611	17.585	23.075	23.21	18.224	22.96	25.285	16.235	18.909	21.577
	354	4.671	6.64	5.661	6.547	9.874	8.659	9.266	13.142	13.492	14.787	17.842	17.573	16.623	19.984	21.507	18.064	21.65	23.239	18.369	23.482	25.412	15.78	18.181	21.56
	360	3.597	8.059	6.366	7.149	10.083	7.657	9.329	12.652	13.304	15.454	18.289	19.008	15.446	20.879	22.64	17.832	23.41	24.121	18.566	23.13	24.34	16.136	17.773	20.837
	FRET-b2AR-c-Iso
	time (s)	-12			-10			-9			-8			-7			-6			-5			-4
	0	0	0	0	0	0	0	0	0	0	0	0	0	0	0	0	0	0	0	0	0	0	0	0	0
	6	-0.152	-0.877	-0.365	0.516	0.126	0.267	0.823	0.986	0.644	-0.078	2.055	0.67	-0.11	1.824	0.13	-0.682	0.653	0.048	0.994	2.707	0.097	0.533	1.469	0.686
	12	0.364	-0.57	0.325	-0.018	-0.489	-0.829	0.737	1.19	1.695	0.403	0.994	1.405	2.076	2.894	0.979	1.817	1.406	1.448	2.722	3.709	0.539	1.044	3.046	2.202
	18	-0.031	-0.317	0.549	0.469	0.475	0.524	2.249	2.272	2.347	1.718	1.873	0.998	1.778	4.289	1.709	1.993	2.893	2.573	4.629	4.61	2.841	3.437	4.633	5.309
	24	0.237	0.454	-0.038	0.66	0.259	1.289	1.515	2.097	1.902	2.324	3.609	3.064	4.175	4.768	1.906	2.315	4.69	4.043	5.745	7.043	4.285	5.36	5.768	5.393
	30	-0.761	-0.045	0.879	1.667	0.75	-0.306	2.519	3.642	2.542	2.546	3.756	3.498	3.442	5.449	2.73	3.369	6.366	4.651	6.627	8.361	4.993	6.904	7.394	7.883
	36	0.734	0.772	-0.097	1.627	1.498	1.2	3.037	3.464	2.892	3.004	4.656	3.829	3.237	6.863	3.868	4.93	6.878	5.882	9.28	10.112	6.091	7.844	9.582	8.499
	42	0.021	1.071	1.02	1.543	1.459	1.87	2.396	4.771	3.059	3.35	5.897	5.086	5.567	9.037	5.722	6.268	7.707	7.831	9.968	9.968	7.777	8.919	9.299	10.413
	48	-0.3	0.269	1.201	0.927	1.74	0.84	4.358	5.989	3.507	4.278	6.203	5.298	5.745	9.439	7.022	7.434	8.836	8.114	10.152	11.999	8.947	10.461	11.553	11.972
	54	0.962	0.271	0.679	0.764	1.6	2.756	3.931	4.996	4.886	5.313	6.454	6.218	7.351	11.26	6.468	7.149	10.125	9.472	11.516	11.901	10.771	11.22	11.774	12.653
	60	0.345	2.285	0.008	2.32	3.505	2.184	4.538	5.684	4.686	5.8	8.053	6.749	7.883	11.072	7.956	9.789	12.054	10.221	12.877	13.317	12.806	13.471	12.206	12.843
	66	-0.15	1.918	1.321	2.319	3.595	2.237	5.369	5.811	5.679	6.337	8.401	7.235	8.994	11.745	8.977	10.209	11.025	10.444	14.213	14.398	12.806	15.085	12.53	13.63
	72	0.709	1.675	-0.12	1.709	4.019	2.287	5.023	6.372	5.983	7.013	9.272	8.741	10.379	13.419	10.867	11.009	14.54	12.513	13.63	14.594	13.711	14.574	12.36	15.234
	78	0.09	2.443	1.27	2.211	3.58	3.634	6.427	8.874	5.39	7.79	9.442	8.398	11.356	14.311	10.798	12.061	13.563	13.842	15.121	17.059	16.309	14.604	14.285	15.599
	84	0.748	2.163	0.729	2.777	3.385	3.824	6.596	8.367	6.658	9.109	9.711	10.68	11.401	15.334	11.97	14.136	14.825	14.451	16.886	17.543	15.376	14.691	15.219	16.211
	90	0.451	2.441	1.233	2.469	4.127	3.892	7.692	8.499	7.197	8.71	11.405	10.64	12.207	17.084	13.141	14.802	15.117	14.304	17.662	17.242	15.583	16.844	15.019	16.561
	96	0.833	2.755	1.494	3.622	4.207	3.708	8.282	8.64	7.755	9.831	12.243	11.463	13.373	16.019	12.845	15.023	16.445	14.614	17.103	18.209	17.072	15.267	15.831	18.598
	102	0.789	2.77	1.725	3.556	5.021	4.056	9.079	10.307	7.858	10.048	12.902	11.843	13.129	17.407	14.362	16.257	16.374	17.014	18.226	19.52	17.429	19.4	16.143	17.455
	108	1.861	3.93	2.997	2.983	5.85	3.804	9.351	10.977	8.459	10.672	14.058	12.126	14.112	18.656	13.775	16.564	16.629	15.844	18.217	19.328	18.077	18.513	17.136	17.282
	114	1.165	3.177	2.52	3.042	5.774	3.866	8.462	11.098	10.082	11.275	13.166	12.01	14.223	19.185	15.234	15.157	17.079	16.994	20.276	20.877	18.521	18.544	16.41	18.221
	120	0.805	4.593	2.622	4.061	6.092	5.091	9.538	11.899	9.42	11.677	13.969	13.702	14.66	18.557	16.03	15.932	17.721	17.677	19.652	19.983	18.733	17.444	16.438	19.741
	126	1.687	4.021	2.336	4.5	5.268	4.64	10.344	12.541	10.263	12.065	15.802	14.143	15.408	18.995	16.001	15.487	18.272	18.564	19.95	21.74	17.836	18.059	17.139	19.38
	132	0.791	2.934	2.424	5.115	6.509	4.559	10.983	12.177	11.29	12.078	15.279	14.12	15.176	20.58	16.509	18.013	18.786	18.22	21.103	21.524	19.245	17.697	18.888	19.514
	138	2.078	4.151	3.031	4.936	6.301	6.005	10.56	13.333	11.531	13.064	14.507	14.223	15.295	19.995	16.421	17.231	19.217	18.382	21.308	22.595	19.584	19.306	18.344	21.032
	144	1.244	4.213	3.135	5.379	8.147	5.204	11.308	13.901	11.162	14.041	16.7	14.727	15.945	19.956	16.369	18.383	19.132	18.952	21.059	21.315	21.327	19.158	18.337	19.693
	150	2.495	4.537	3.601	5.36	8.488	6.221	11.382	13.222	11.536	14.279	15.684	15.158	16.448	21.091	16.846	18.463	20.115	19.182	20.386	22.063	21.181	19.428	18.769	20.537
	156	2.15	4.935	3.017	5.272	7.54	6.658	12.693	15.594	12.178	14.127	17.316	14.815	15.123	20.51	17.257	18.433	19.627	20.037	22.202	22.681	22.225	19.594	18.799	19.738
	162	2.147	4.986	3.717	6.682	8.013	6.471	12.85	14.935	12.664	14.714	15.325	16.686	15.343	20.539	18.99	19.708	19.767	21.143	21.041	23.697	21.808	19.123	19.154	22.614
	168	2.627	4.96	3.292	6.194	8.113	6.853	12.937	14.776	14.248	14.187	15.891	16.164	16.416	23.284	18.172	19.973	19.814	20.286	22.321	23.591	22.285	20.521	20.55	21.057
	174	1.548	5.749	2.925	6.656	9.547	7.558	12.961	16	13.2	15.075	19.983	17.15	16.244	22.33	18.867	19.713	20.755	19.467	22.711	23.302	22.14	20.398	19.5	20.678
	180	2.143	4.417	3.466	7.743	9.6	7.05	13.697	15.424	14.731	16.832	18.907	16.325	16.909	22.441	18.402	19.573	21.534	20.195	23.062	23.458	23.084	20.131	20.135	22.207
	186	2.727	5.784	3.705	6.887	9.37	8.013	13.387	16.812	14.594	16.268	20.238	16.77	17.635	22.714	18.99	19.629	21.486	21.993	23.039	24.96	22.981	20.867	20.333	21.987
	192	3.724	5.844	4.612	6.778	9.824	7.522	13.797	16.82	12.941	16.429	18.864	17.225	17.275	21.576	18.64	19.315	22.093	22.7	23.926	24.031	21.548	20.696	19.927	22.679
	198	2.849	5.436	3.539	7.572	10.345	7.729	14.328	16.121	14.413	16.579	18.802	17.401	17.849	22.843	18.857	20.44	21.036	22.289	23.143	25.216	22.571	20.912	19.663	22.362
	204	3.321	6.245	4.027	7.992	10.67	8.437	15.261	18.116	15.255	17.565	19.652	16.904	18.175	24.51	19.656	20.786	21.346	22.884	24.674	24.12	24.603	22.457	19.981	22.922
	210	3.913	5.644	3.517	7.943	9.739	9.459	16.488	16.678	15.327	16.462	19.517	17.099	17.9	24.246	20.709	21.304	22.164	22.54	23.881	24.14	24.038	20.839	20.873	22.781
	216	3.226	7.179	4.054	8.848	10.825	10.711	16.774	17.655	15.933	18.161	20.437	17.975	19.493	24.33	20.408	21.154	23.905	22.721	22.657	24.584	22.987	21.329	20.029	22.312
	222	4.859	6.306	4.836	8.029	11.277	9.301	16.892	18.741	15.712	17.742	21.311	18.551	17.781	24.36	22.222	20.265	22.59	22.878	24.159	25.501	22.995	23.218	20.12	23.373
	228	3.48	6.065	5.483	8.409	11.526	9.402	16.197	17.998	17.382	18.066	21.196	19.084	17.477	23.476	21.893	21.204	23.187	23.024	24.108	25.829	23.149	22.126	22.146	23.364
	234	3.919	7.389	4.645	8.494	12.578	9.234	17.262	20.458	16.289	19.261	20.446	18.803	18.161	25.341	20.976	20.652	22.642	22.698	23.713	25.855	24.745	21.883	21.906	23.141
	240	5.006	7.071	4.304	9.048	10.731	9.835	17.571	19.419	17.714	17.224	21.108	19.694	18.562	23.705	21.67	21.016	23.287	23.66	25.785	27.132	24.033	21.918	21.066	22.505
	246	3.783	7.018	5.18	10.469	11.866	9.475	15.747	19.277	17.201	17.157	20.341	18.534	19.46	25.407	21.883	22.081	21.94	23.561	24.674	27.278	25.439	22.514	21.792	22.938
	252	4.287	7.17	4.963	9.655	12.22	11.129	17.433	20.107	16.319	18.088	21.897	18.757	19.258	24.968	21.393	22.723	24.107	23.433	24.594	26.808	24.347	22.312	22.584	23.615
	258	4.232	8.931	4.44	10.123	12.152	10.257	18.453	19.485	17.175	19.195	20.905	19.293	19.814	25.329	22.887	21.561	24.343	24.552	25.848	27.144	26.39	21.723	21.281	25.132
	264	4.846	8.053	5.088	9.775	12.639	10.852	18.634	22.075	18.65	17.621	21.918	19.412	19.034	25.853	23.491	22.262	24.097	24.682	25.347	26.765	25.387	22.057	21.32	24.278
	270	5.223	8.335	5.716	10.437	12.979	10.371	17.728	20.697	18.248	19.261	21.865	20.212	19.466	26.354	22.798	23.083	23.343	24.778	25.051	27.281	25.163	22.025	21.675	23.198
	276	5.046	8.759	6.238	10.387	13.022	10.488	18.871	19.972	18.881	19.297	22.487	19.357	19.982	25.35	21.701	22.334	22.776	24.118	24.655	26.334	24.896	23.475	21.569	24.904
	282	4.834	9.493	6.092	10.924	13.279	10.752	18.481	22.384	19.878	18.77	22.746	19.771	19.555	26.412	22.601	23.197	25.039	24.081	25.896	27.262	26.32	22.117	21.895	24.723
	288	4.726	8.227	5.517	10.599	14.725	12.921	19.786	21.654	19.961	19.592	22.839	20.563	19.624	26.851	22.086	24.808	23.597	26.438	26.189	28.477	25.767	22.438	22.271	23.716
	294	5.867	8.402	6.898	10.193	14.89	12.437	19.989	21.307	19.287	19.937	23.424	21.187	19.551	26.339	22.783	23.511	23.446	25.963	25.043	28.75	26.623	23.965	24.44	25.503
	300	4.801	8.874	5.773	11.38	13.955	11.065	20.015	21.698	19.462	20.65	24.14	20.601	18.311	26.798	23.325	23.329	24.933	25.352	26.9	29.436	26.438	24.352	21.158	23.185
	306	4.829	8.671	6.322	10.918	14.834	10.482	20.83	22.284	18.84	19.615	23.601	21.535	21.549	27.183	23.444	23.006	24.531	25.32	26.586	28.319	26.654	23.135	22.856	24.616
	312	5.866	8.565	6.912	11.72	16.175	12.029	20.474	23.159	19.57	20.056	23.39	19.708	20.683	27.155	23.237	23.09	24.961	26.402	26.739	29.067	27.323	23.062	22.849	24.845
	318	6.264	9.845	6.403	12.606	14.049	12.379	21.198	23.123	20.411	21.228	22.856	20.974	20.284	28.054	24.291	23.32	25.842	24.858	27.443	28.475	26.436	24.544	23.734	24.795
	324	5.555	10.386	6.224	12.329	15.039	12.71	19.98	22.727	19.586	19.437	23.025	21.295	20.409	27.543	22.883	23.592	25.325	25.264	25.872	29.014	27.224	25.188	23.6	26.184
	330	5.855	9.357	6.514	12.96	14.363	12.093	21.296	23.152	20.379	21.141	23.022	21.809	21.858	28.31	24.179	24.596	24.853	26.407	27.475	28.099	26.732	24.679	23.765	25.569
	336	6.623	9.896	7.195	11.612	16.574	13.918	21.807	23.478	21.389	19.925	23.699	21.462	21.265	29.224	24.075	23.801	25.601	24.785	27.839	27.46	27.295	24.116	23.34	25.296
	342	6.805	10.692	7.321	11.77	15	13.255	21.848	23.613	20.643	21.49	24.051	21.071	23.467	29.014	22.609	24.513	25.46	25.978	26.089	29.27	27.552	24.087	23.159	25.744
	348	5.93	11.426	7.284	12.931	14.595	12.255	22.728	24.604	22.026	21.518	25.352	22.197	20.887	27.876	24.387	23.444	25.604	25.644	27.395	29.044	27.373	24.473	23.679	26.347
	354	6.195	10.184	7.003	12.042	14.71	12.435	20.47	24.094	21.752	21.681	24.922	20.877	21.497	27.78	23.964	24.474	24.476	25.541	27.636	28.965	27.337	24.72	23.365	26.998
	360	5.793	11.701	8.657	12.985	16.318	14.219	21.186	23.274	21.688	20.725	25.296	22.525	21.957	29.712	25.118	24.076	26.907	26.26	27.332	28.95	27.767	25.783	24.799	26.483
[truncated: 24 more columns]

## Sheet: SuppFig 2c
Supp Figure 2c		Arrestin recruitment of NorEpi and c-NorEpi at b1AR and b2AR
arrestin recruitment as % max effect of NorEpi
compound	NorEpi																		c-NorEpi
log [M]	ß1AR									ß2AR									ß1AR													ß2AR
-3		100.888	100.042		98.9494	102.304	100.46	99.4413	100.716	98.6446	99.8528	95.6728	102.572	99.9531	95.9098	97.1071	102.264	99.3258
3-4										99.2651	97.4724	100.254	98.9432	99.0078	104.52	101.079	97.1775	97.8871	55.6772	52.4312	60.2034	26.425	48.9881								49.3
-4	104.036	99.1235	98.109	99.5478	96.8452	97.0271	102.115	102.237	97.973		92.8098	96.1801	89.2227	95.2031	96.0205	86.7143	94.1126	94.2645	59.8101	53.6688	61.4237	40.975	43.6667	59.9873	52.1987	59.9873	68.5714	55.3714	33.04	52.4235	57.7739	115.043	111.677	110.296	113.92	107.343	117.481	110.324	110.883	99.5586	111.951	119.84
3-5										76.5542		88.2794	83.0044	89.1641	85.2828	83.1888	88.8052	80.2097	48.6709	49.9188	56.5508	30.75	45.0476	39.6835	31.3113	39.6835	41.1905	51.6333	36.53	47.8618	62.8348
-5	101.009	93.6765	98.3974		100.595	96.5375	91.392	94.1304	99.1351	49.9157	47.638	57.0147	56.0699	58.7734	67.709	54.1224	57.5628	49.7032	29.3038	22.975	36.7881	29.43	25.9941	31.1266	15.596	31.1266	15.8333	31.5476	25.635	32.5912	38.4087	120.51	101.132	117.422		104.521	108.617	107.562	112.71	109.938	113.111	123.281	120.054	113.773
3-6												27.3309		23.4219	32.5082	27.3418	35.2078	24.429	13.7152	7.30625	8.08474	15.455	17.2024	8.26582	11.5894	8.26582	6.35714	16.2143	10.645	19.6941	15.5717	114.921	104.407	111.033		105.876	108.203	100.883	112.176	99.9793			114.081	91.1848
-6	96.1364	88.7059	80.2596	88.4478	78.1875	83.0208	84.0798	76.387	86.2876	7.08434	6.04294	8.93015	6.10044	6.32031	10.2254	7.72704	10.6277	5.60323	6.94937	2.98125	7.27966	10.025	11.0119	4.22785	1.83444	4.22785	2.45238	6.29524	8.75	8.67647	11.4609	100.231	104.436	103.337	96.528	98.3099	85.3233	95.1173	102.162	89.9379	97.679	95.6837	118.36	94.6121
3-7	81.9273		61.1506		61.5119	60.7771	62.8592																		1.36424			4.03333	2.75	3.77647		91.0976	93.1182	84.1065	69.112	69.9463	72.1466	71.4444	90.0207	81.2138	84.975	78.2465	98.4147	81.9545
-7	65.1545	37.0118	41.6795	38.6739	38.369	46.3	44.9272	33.9087	41.5849	1.1506	-0.251534	1.09926	1.30568	1.78125	0.922131	1.48724	1.67965	1.15161	1.20886	0.6625	0.305085	-0.72	2.66071	3.73418	-1.23841	3.73418	-0.690476	-2.54286	-1.59	1.46765	0.143478	53.9119	51.2159	54.3652	50.654	32.2645	26.4173	31.1482	55.731	51.6414	67.1229	39.393	76.5775	66.9818
3-8	12.3545																																	9.89348	14.182	14.0124	8.26692	7.00617	21.6345	18.4276	23.9987	12.8488
-8	3.49091	13.9824	11.1635	8.17391	8.13095	11.8	13.1291	5	8.46139	0.210843	0.355828	-0.573529	1.1441	-2.17969	0.622951	0.528061	-0.0995671	0.787097	-1.92405	-5.33125	-2.94068	0.475	-4.83333	-0.0253165	-2.51656	-0.0253165	-1.33333	0.585714	0.495	3.04706	-1.72609	5.17143	1.69773	4.14565	-1.24	13.2107	3.90977	5.67901	7.16207	5.32759	3.77611		12.155	10.6788
3-9
-9	2.48182	-1.05294	0.958333	0.534783	2.04762	1.38542	1.81221	2.46087	0.380309															-2.68354	-0.847682	-2.68354	-2.04762	-1.20476	0.805	-1.12941	-3.47826	1.02381	-0.122727	1.7913	0.534	10.1529	2.52256	2.20679	0.903448	0.537931	-7.43396	-0.339535	2.17054	2.15455
-10		-1.77059	0.951923	-3.76957	-0.598214	-1.13958	2.12207	-0.984783	0.00579151																			-0.685714	-1.185			3.47857	-1.19545	0.582609	-1.466	10.5372	-0.909774	4.63889	2.00345	-0.306897	-9.89079	0.574419	0.709302	0.581818
-11			1.04487	3.68261																																			-0.268966	0.582759

[truncated: 14 more sheets: SuppFig 2d, SuppFig 3a, SuppFig 3b, SuppFig 3c, SuppFig 6, SuppFig 7, SuppFig 8, Suppfig10, SuppFig 11a, SuppFig 11b, SuppFig 11c, SuppFig 12, SuppFig 13a, SuppFig 13b]
